# Supplementary material for: The Sudden Dominance of bla CTX–M Harbouring Plasmids in Shigella spp. Circulating in Southern Vietnam
Source: PLoS Negl Trop Dis. 2010 Jun 8;4(6):e702. doi: 10.1371/journal.pntd.0000702 (PMC2882334; doi:10.1371/journal.pntd.0000702)
Supplement: Dataset S1 — Corrected microarray data mean plus one standard deviation for S. sonnei EG1007. (1.03 MB XLS) [file pntd.0000702.s002.xls]

## Sheet: Sheet1
Gene	Reporter	Mean	SD	M+1SD
Aa0918101 (12A1)	4.5	403	3346	3748
Aa09181091 (12B1)	11.5	403	3346	3748
Aa0918123 (12C1)	0.01	403	3346	3748
Aa09181579 (4I4)	8.25	403	3346	3748
Aa09181789 (4J4)	0.01	403	3346	3748
Aa09181834 (12D1)	0.01	403	3346	3748
Aa09182120 (12E1)	28	403	3346	3748
Aa0918685 (12F1)	10	403	3346	3748
Aa0918698 (12G1)	0.01	403	3346	3748
Aa0918773 (4K4)	5.75	403	3346	3748
Ab258321103 (16A1)	8	403	3346	3748
Ab258321163 (16B1)	0.01	403	3346	3748
Ab258321165 (16C1)	8.25	403	3346	3748
Ab258321166 (16D1)	9	403	3346	3748
Ab258321176 (16E1)	11.5	403	3346	3748
Ab258321814 (16F1)	13.25	403	3346	3748
Ab687708 (16G1)	17.75	403	3346	3748
Abr23802 (4L1)	50.25	403	3346	3748
Abr5001 (4I1)	171.5	403	3346	3748
Abr5203 (4J1)	17.75	403	3346	3748
AbrM501 (4K1)	1	403	3346	3748
AbrSAL106 (4M1)	45.5	403	3346	3748
AbrU9501 (4N1)	6	403	3346	3748
AbrX0701 (4O1)	8	403	3346	3748
AbrX5501 (4P1)	29.25	403	3346	3748
AbrX6201 (4I2)	32.5	403	3346	3748
Ac59660008 (3A1)	23	403	3346	3748
Ac59660009 (3B1)	6	403	3346	3748
Ac59660064 (10A1)	0.75	403	3346	3748
Ac59660089 (10B1)	0.01	403	3346	3748
Ac59660351 (10C1)	1	403	3346	3748
Ac59660400 (3C1)	44	403	3346	3748
Ac59660429 (10D1)	1.25	403	3346	3748
Ac59660678 (3D1)	0.25	403	3346	3748
Ac59660687 (10E1)	0.01	403	3346	3748
Ac59660688 (10F1)	102.25	403	3346	3748
Ac59660755 (10G1)	1.25	403	3346	3748
Ac59660802 (10H1)	0.01	403	3346	3748
Ac59660914 (3E1)	105.25	403	3346	3748
Ac59660926 (10A2)	0.01	403	3346	3748
Ac59660927 (10B2)	30	403	3346	3748
Ac59660940 (4J2)	4	403	3346	3748
Ac59660944 (10C2)	127.75	403	3346	3748
Ac59660948 (4K2)	170	403	3346	3748
Ac59661042 (3F1)	0.01	403	3346	3748
Ac59661081 (10D2)	3	403	3346	3748
Ac59661122 (4L2)	0.5	403	3346	3748
Ac59661159 (10E2)	0.5	403	3346	3748
Ac59661205 (10F2)	0.01	403	3346	3748
Ac59661423 (10G2)	6	403	3346	3748
Ac59661489 (10H2)	23	403	3346	3748
Ac59661567 (3G1)	1	403	3346	3748
Ac59661637 (10A3)	10.5	403	3346	3748
Ac59661642 (3H1)	4	403	3346	3748
Ac59661896 (10B3)	16	403	3346	3748
Ac59661952 (3A2)	815.75	403	3346	3748
Ac59661954 (3B2)	25.75	403	3346	3748
Ac59661955 (3C2)	11	403	3346	3748
Ac59661957 (3D2)	52	403	3346	3748
Ac59661958 (3E2)	1.75	403	3346	3748
Ac59661966 (4M2)	0.01	403	3346	3748
Ac59661967 (3F2)	14.75	403	3346	3748
Ac59661968 (3G2)	1	403	3346	3748
Ac59661969 (3H2)	21.75	403	3346	3748
Ac59661971 (10C3)	25.75	403	3346	3748
Ac59662007 (10D3)	29.75	403	3346	3748
Ac59662122 (3A3)	5	403	3346	3748
Ac59662254 (3B3)	0.01	403	3346	3748
Ac59662371 (10E3)	8	403	3346	3748
Ac59662596 (10F3)	2.25	403	3346	3748
Ac59662598 (10G3)	0.01	403	3346	3748
Ac59662619 (10H3)	26.5	403	3346	3748
Ac59662622 (10A4)	5	403	3346	3748
Ac59662722 (10B4)	8.5	403	3346	3748
Ac59662761 (3C3)	16.25	403	3346	3748
Ac59662836 (10C4)	0.01	403	3346	3748
Ac59662866 (10D4)	2	403	3346	3748
Ac59662922 (10E4)	0.01	403	3346	3748
Ac59662943 (3D3)	5.75	403	3346	3748
Ac59662945 (3E3)	0.5	403	3346	3748
Ac59662996 (3F3)	19.5	403	3346	3748
Ac59663009 (3G3)	274	403	3346	3748
Ac59663023 (10F4)	0.01	403	3346	3748
Ac59663110 (10G4)	26.25	403	3346	3748
Ac59663233 (4N2)	3.75	403	3346	3748
Ac59663240 (10H4)	17	403	3346	3748
Ac59663241 (10A5)	58.5	403	3346	3748
Ac59663292 (3H3)	2.5	403	3346	3748
Ac59663422 (10B5)	0.25	403	3346	3748
Ac59663423 (3A4)	32.75	403	3346	3748
Ac59663597 (3B4)	33.25	403	3346	3748
Ac59663624 (10C5)	7.25	403	3346	3748
Ac59663678 (3C4)	9.75	403	3346	3748
Ac59663679 (3D4)	640.5	403	3346	3748
Af09170487 (4L4)	109.5	403	3346	3748
Af09171696 (4M4)	13.5	403	3346	3748
Af09171883 (4N4)	20.5	403	3346	3748
Af09171884 (4O4)	22.75	403	3346	3748
Am4842025 (10D5)	4.5	403	3346	3748
Am4842074 (4L3)	59	403	3346	3748
Am48421053 (4M3)	167.25	403	3346	3748
Am48421303 (10E5)	0.01	403	3346	3748
Am48421312 (10F5)	0.01	403	3346	3748
Am48421313 (10G5)	12	403	3346	3748
Am48421314 (4N3)	0.01	403	3346	3748
Am48421316 (4O3)	5.75	403	3346	3748
Am4842171 (10H5)	0.01	403	3346	3748
Am4842245 (10A6)	0.01	403	3346	3748
Am4842396 (10B6)	8.75	403	3346	3748
Am4842738 (4P3)	73.5	403	3346	3748
Am4842757 (10C6)	69	403	3346	3748
Am4842813 (10D6)	9.25	403	3346	3748
Am4842814 (10E6)	2.75	403	3346	3748
Am4842815 (10F6)	10	403	3346	3748
Ap08540336 (4O2)	0.01	403	3346	3748
As65131226 (4P4)	92.5	403	3346	3748
As65131324 (4I5)	14	403	3346	3748
As65131623 (4J5)	57.25	403	3346	3748
As651317 (4I6)	143.25	403	3346	3748
As65131772 (4K5)	21.25	403	3346	3748
As65132905 (4L5)	0.75	403	3346	3748
As65133906 (4M5)	58.5	403	3346	3748
As65134345 (4N5)	0.5	403	3346	3748
As65135139 (4O5)	31.75	403	3346	3748
As65135875 (4P5)	178	403	3346	3748
At30624621 (3E4)	0.5	403	3346	3748
At3062C608 (4P2)	38.5	403	3346	3748
At30632891 (3F4)	2	403	3346	3748
At33040294 (3G4)	23.25	403	3346	3748
At33040622 (3H4)	78	403	3346	3748
At33040719 (4I3)	89.5	403	3346	3748
At33040736 (3A5)	6.5	403	3346	3748
At33040774 (3B5)	217.25	403	3346	3748
At33040807 (3C5)	6.75	403	3346	3748
At33040906 (3D5)	4.5	403	3346	3748
At33042172 (3E5)	11.5	403	3346	3748
At33042579 (3F5)	13	403	3346	3748
At33053077 (3G5)	1	403	3346	3748
At33053465 (3H5)	4.25	403	3346	3748
At33054206 (3A6)	78.75	403	3346	3748
At33054738 (3B6)	12	403	3346	3748
At33065085 (3C6)	402.75	403	3346	3748
At33065203 (3D6)	6.25	403	3346	3748
At33065547 (3E6)	3.5	403	3346	3748
At33086177 (4J3)	7.25	403	3346	3748
At33086188 (4K3)	91.5	403	3346	3748
B09640026 (6B18)	104.75	403	3346	3748
B09640210 (6C18)	1	403	3346	3748
B09640262 (6D18)	33	403	3346	3748
B09640268 (6E18)	0.01	403	3346	3748
B09640295 (6F18)	1	403	3346	3748
B09641299 (6G18)	16	403	3346	3748
B09641346 (6H18)	114	403	3346	3748
B09641730 (6A19)	5.25	403	3346	3748
B09641731 (6B19)	13	403	3346	3748
B09641879 (6C19)	0.01	403	3346	3748
B09642424 (6D19)	33.5	403	3346	3748
B09643110 (6E19)	1.5	403	3346	3748
Ba_3980_0172 (1A1)	2.25	403	3346	3748
Ba_3981_0045 (1B1)	14.75	403	3346	3748
Ba_3995_0807 (1C1)	1	403	3346	3748
Ba_3995_1271 (1D1)	3.25	403	3346	3748
Ba_3995_1360 (1E1)	3.5	403	3346	3748
Ba_3995_1580 (1F1)	1.5	403	3346	3748
Ba_3995_1593 (1G1)	0.5	403	3346	3748
Ba_3995_1602 (1H1)	1.75	403	3346	3748
Ba_3995_2606 (1A2)	0.01	403	3346	3748
Ba_3995_2613 (1B2)	1.5	403	3346	3748
Ba_3995_2743 (1C2)	126.75	403	3346	3748
Ba_3995_2966 (1D2)	12.5	403	3346	3748
Ba_3995_2996 (1E2)	17.5	403	3346	3748
Ba_3995_3224 (1F2)	13.25	403	3346	3748
Ba_3995_3727 (1G2)	6.75	403	3346	3748
Ba_3995_3832 (1H2)	105.25	403	3346	3748
Ba_3995_4004 (1A3)	114.25	403	3346	3748
Ba_3995_4138 (1B3)	45.75	403	3346	3748
Ba_3995_4932 (1C3)	143.5	403	3346	3748
Ba_3995_5028 (1D3)	2.25	403	3346	3748
Ba_3997_0401 (1E3)	23	403	3346	3748
Ba_3997_1403 (1F3)	5	403	3346	3748
Ba_3997_1960 (1G3)	0.75	403	3346	3748
Ba_3997_2409 (1H3)	152.75	403	3346	3748
Ba_3997_2507 (1A4)	2	403	3346	3748
Ba_3997_2930 (1B4)	1	403	3346	3748
Ba_3997_3189 (1C4)	79.75	403	3346	3748
Ba_3997_3500 (1D4)	83.75	403	3346	3748
Ba_3997_4109 (1E4)	35	403	3346	3748
Ba_3997_4399 (1F4)	7.75	403	3346	3748
Ba_3997_5701 (1G4)	8.75	403	3346	3748
Ba2528273 (10D12)	0.01	403	3346	3748
Ba2528333 (10E12)	0.01	403	3346	3748
Ba2528479 (10F12)	24	403	3346	3748
Ba39800164 (16H1)	1.5	403	3346	3748
Ba39970100 (10G6)	16.25	403	3346	3748
Ba39970113 (10H6)	1.25	403	3346	3748
Ba39970116 (10A7)	145.25	403	3346	3748
Ba39975721 (10B7)	6	403	3346	3748
Ba4061464 (10G12)	59.25	403	3346	3748
Ba4061465 (10H12)	0.25	403	3346	3748
Ba4545058 (10I1)	8.5	403	3346	3748
Ba4545106 (10J1)	2.5	403	3346	3748
Ba59450630 (4J6)	0.75	403	3346	3748
Ba59451134 (4K6)	4.5	403	3346	3748
Ba59451641 (6I1)	0.01	403	3346	3748
Ba59451839 (6J1)	7	403	3346	3748
Ba59452497 (6K1)	1.5	403	3346	3748
Ba59454593 (4L6)	0.01	403	3346	3748
Ba59454605 (8A1)	10.25	403	3346	3748
Ba69320497 (14N2)	0.75	403	3346	3748
Ba69320798 (14O2)	35.25	403	3346	3748
Ba693210068 (5C15)	3338.5	403	3346	3748
Ba693210488 (5D15)	10	403	3346	3748
Ba693210673 (5E15)	48.25	403	3346	3748
Ba693210704 (5F15)	2	403	3346	3748
Ba693210831 (5G15)	15	403	3346	3748
Ba693210846 (5H15)	3.5	403	3346	3748
Ba693210937 (5A16)	21.25	403	3346	3748
Ba693210995 (5B16)	1.5	403	3346	3748
Ba693211094 (5C16)	3.25	403	3346	3748
Ba693211410 (5D16)	2.5	403	3346	3748
Ba693212093 (5E16)	15	403	3346	3748
Ba69330347 (14P2)	69	403	3346	3748
Ba693320059 (5F16)	24	403	3346	3748
Ba693320060 (5G16)	0.01	403	3346	3748
Ba693320061 (5H16)	21.5	403	3346	3748
Ba693320062 (5A17)	9.5	403	3346	3748
Ba693320064 (5B17)	2	403	3346	3748
Ba693320065 (5C17)	49	403	3346	3748
Ba693320066 (5D17)	0.01	403	3346	3748
Ba693320067 (5E17)	62.5	403	3346	3748
Ba693320068 (5F17)	12	403	3346	3748
Ba693320069 (5G17)	4	403	3346	3748
Ba693320317 (5H17)	19.25	403	3346	3748
Ba693321029 (5A18)	2.75	403	3346	3748
Ba732320023 (16A2)	57.5	403	3346	3748
Ba732320060 (16B2)	1.25	403	3346	3748
Ba732320064 (16C2)	5	403	3346	3748
Ba732320066 (16D2)	8.5	403	3346	3748
Ba732320084 (16E2)	58	403	3346	3748
Ba75300284 (6L1)	0.75	403	3346	3748
Ba75300402 (4M6)	0.01	403	3346	3748
Ba75300552 (4N6)	9.5	403	3346	3748
Ba75300926 (4O6)	0.01	403	3346	3748
Ba75300944 (4P6)	88.25	403	3346	3748
Ba75301038 (4I7)	182.75	403	3346	3748
Ba75301133 (8B1)	46	403	3346	3748
Ba75301346 (4J7)	15.5	403	3346	3748
Ba75301486 (4K7)	3.75	403	3346	3748
Ba75301589 (4L7)	14.5	403	3346	3748
Ba75301840 (6M1)	0.01	403	3346	3748
Ba75301949 (6N1)	6.75	403	3346	3748
Ba75302004 (4M7)	0.01	403	3346	3748
Ba75302035 (6O1)	112.5	403	3346	3748
Ba75302374 (4N7)	2.25	403	3346	3748
Ba75302877 (4O7)	1.25	403	3346	3748
Ba75303111 (4P7)	19	403	3346	3748
Ba75303196 (6P1)	3	403	3346	3748
Ba75303197 (6I2)	1.75	403	3346	3748
Ba75303223 (4I8)	6	403	3346	3748
Ba75303353 (4J8)	21	403	3346	3748
Ba75303526 (6J2)	6.5	403	3346	3748
Ba75303901 (6K2)	0.25	403	3346	3748
Ba75303902 (6L2)	37	403	3346	3748
Ba75304216 (4K8)	1	403	3346	3748
Ba75304511 (4L8)	13.25	403	3346	3748
Ba75304812 (4M8)	10	403	3346	3748
Ba75304952 (4N8)	89.25	403	3346	3748
Ba75305409 (4O8)	1.5	403	3346	3748
Ba75305462 (6M2)	43.5	403	3346	3748
Ba75305620 (4P8)	77.5	403	3346	3748
Bant_3997_BA0835 (2K1)	0.5	403	3346	3748
Bant_5945_BAS0456 (2L1)	0.5	403	3346	3748
Bant_5945_BAS1381 (2M1)	0.5	403	3346	3748
Bant_5945_BAS4068 (2N1)	95.5	403	3346	3748
Bb_1318_0059 (2C7)	38.75	403	3346	3748
Bb_1318_0202 (2D7)	15.5	403	3346	3748
Bb095124 (2H21)	4.75	403	3346	3748
Bb095223 (2A22)	6.5	403	3346	3748
Bb13180117 (2B22)	13	403	3346	3748
Bb13180140 (2C22)	5	403	3346	3748
Bb13180258 (2D22)	7.5	403	3346	3748
Bb13180506 (2E22)	16.5	403	3346	3748
Bb13180810 (10C7)	17	403	3346	3748
Bb1854I26 (2F22)	0.01	403	3346	3748
Bb29270327 (7A13)	9.75	403	3346	3748
Bb29273242 (3N3)	36	403	3346	3748
Bb29273263 (3O3)	3.5	403	3346	3748
Bb29274894 (3P3)	0.01	403	3346	3748
Bb53630110 (9N23)	0.01	403	3346	3748
Bb53630200 (2F19)	1.25	403	3346	3748
Bb53630209 (9O23)	10	403	3346	3748
Bb53630307 (2G19)	359.5	403	3346	3748
Bb53630315 (9P23)	15.75	403	3346	3748
Bb53630325 (9I24)	99.5	403	3346	3748
Bb53630355 (9J24)	7	403	3346	3748
Bb53630395 (9K24)	4.75	403	3346	3748
Bb53630436 (2H19)	153	403	3346	3748
Bb53630461 (9L24)	7	403	3346	3748
Bb53630642 (2A20)	4.25	403	3346	3748
Bb53630656 (2B20)	0.5	403	3346	3748
Bb53630888 (2C20)	12.5	403	3346	3748
Bb53631001 (2D20)	54	403	3346	3748
Bb53631145 (9M24)	131.5	403	3346	3748
Bb53631301 (2E20)	0.75	403	3346	3748
Bb53631577 (9N24)	2	403	3346	3748
Bb53631753 (9O24)	19	403	3346	3748
Bb53631770 (9P24)	8.75	403	3346	3748
Bb53631876 (2F20)	19.25	403	3346	3748
Bb53631877 (8I1)	7.25	403	3346	3748
Bb53631878 (8J1)	0.01	403	3346	3748
Bb53631879 (8K1)	0.01	403	3346	3748
Bb53632034 (2G20)	29.5	403	3346	3748
Bb53632113 (8L1)	5	403	3346	3748
Bb53632170 (8M1)	8	403	3346	3748
Bb53632209 (8N1)	210.5	403	3346	3748
Bb53632292 (8O1)	0.25	403	3346	3748
Bb53632387 (2H20)	36.75	403	3346	3748
Bb53632486 (8P1)	11.5	403	3346	3748
Bb53632495 (8I2)	5.25	403	3346	3748
Bb53632543 (8J2)	8.5	403	3346	3748
Bb53632583 (8K2)	24.5	403	3346	3748
Bb53632694 (2A21)	12.75	403	3346	3748
Bb53632875 (8L2)	0.01	403	3346	3748
Bb53633098 (8M2)	5.75	403	3346	3748
Bb53633123 (8N2)	7.25	403	3346	3748
Bb53633353 (2B21)	2.5	403	3346	3748
Bb53633412 (8O2)	0.01	403	3346	3748
Bb53633590 (2C21)	3.25	403	3346	3748
Bb53633794 (2D21)	5	403	3346	3748
Bb53633803 (8P2)	0.01	403	3346	3748
Bb53633804 (8I3)	3.5	403	3346	3748
Bb53633805 (8J3)	12	403	3346	3748
Bb53633806 (8K3)	16.25	403	3346	3748
Bb53633817 (8L3)	8.5	403	3346	3748
Bc_3909_0425 (1H4)	12	403	3346	3748
Bc_3909_0514 (1A5)	9.25	403	3346	3748
Bc_3909_1968 (1B5)	3	403	3346	3748
Bc_3909_1969 (1C5)	16.5	403	3346	3748
Bc_3909_1970 (1D5)	4.25	403	3346	3748
Bc_3909_2111 (1E5)	8.5	403	3346	3748
Bc_3909_2271 (1F5)	2	403	3346	3748
Bc_3909_2444 (1G5)	8	403	3346	3748
Bc_3909_2539 (1H5)	11	403	3346	3748
Bc_3909_2969 (1A6)	122	403	3346	3748
Bc_3909_3175 (1B6)	73	403	3346	3748
Bc_3909_3197 (1C6)	209.25	403	3346	3748
Bc_3909_3314 (1D6)	112	403	3346	3748
Bc_3909_3452 (1E6)	80	403	3346	3748
Bc_3909_5353 (1F6)	271.25	403	3346	3748
Bc_4722_0204 (1G6)	202.25	403	3346	3748
Bc_4722_0358 (1H6)	21.5	403	3346	3748
Bc_4722_0447 (1A7)	47.75	403	3346	3748
Bc_4722_0606 (1B7)	55	403	3346	3748
Bc_4722_0714 (1C7)	11.5	403	3346	3748
Bc_4722_0757 (1D7)	8.25	403	3346	3748
Bc_4722_0962 (1E7)	276.25	403	3346	3748
Bc_4722_1076 (1F7)	13	403	3346	3748
Bc_4722_1379 (1G7)	22.75	403	3346	3748
Bc_4722_1762 (1H7)	35.25	403	3346	3748
Bc_4722_1953 (1A8)	3.5	403	3346	3748
Bc_4722_1959 (1B8)	6.25	403	3346	3748
Bc_4722_2027 (1C8)	7.5	403	3346	3748
Bc_4722_2196 (1D8)	15.5	403	3346	3748
Bc_4722_2389 (1E8)	6.75	403	3346	3748
Bc_4722_2447 (1F8)	69	403	3346	3748
Bc_4722_2473 (1G8)	0.01	403	3346	3748
Bc_4722_2611 (1H8)	29.75	403	3346	3748
Bc_4722_2664 (1A9)	0.01	403	3346	3748
Bc_4722_2739 (1B9)	8.5	403	3346	3748
Bc_4722_2982 (1C9)	1.5	403	3346	3748
Bc_4722_3218 (1D9)	17.75	403	3346	3748
Bc_4722_3225 (1E9)	3	403	3346	3748
Bc_4722_3440 (1F9)	0.01	403	3346	3748
Bc_4722_3456 (1G9)	2.75	403	3346	3748
Bc_4722_3490 (1H9)	6.5	403	3346	3748
Bc_4722_3523 (1A10)	0.01	403	3346	3748
Bc_4722_3533 (1B10)	1097	403	3346	3748
Bc_4722_3545 (1C10)	66	403	3346	3748
Bc_4722_4043 (1D10)	1	403	3346	3748
Bc_4722_4497 (1E10)	11.25	403	3346	3748
Bc_4722_5012 (1F10)	4.25	403	3346	3748
Bc_4722_5071 (1G10)	42.75	403	3346	3748
Bc_4722_5101 (1H10)	51.5	403	3346	3748
Bc_4722_5178 (1A11)	2.5	403	3346	3748
Bc39090202 (6N2)	18	403	3346	3748
Bc39090357 (6O2)	28.75	403	3346	3748
Bc39090513 (6P2)	123	403	3346	3748
Bc39090607 (6I3)	0.25	403	3346	3748
Bc39091911 (6J3)	25.75	403	3346	3748
Bc39091927 (6K3)	0.25	403	3346	3748
Bc39092081 (6L3)	75.5	403	3346	3748
Bc39092179 (4I9)	0.01	403	3346	3748
Bc39092294 (6M3)	20.5	403	3346	3748
Bc39092463 (6N3)	7.75	403	3346	3748
Bc39093186 (8C1)	9	403	3346	3748
Bc39093194 (4J9)	1.5	403	3346	3748
Bc39093289 (4K9)	0.01	403	3346	3748
Bc39093477 (6O3)	2.5	403	3346	3748
Bc39093482 (6P3)	8.75	403	3346	3748
Bc47220202 (8D1)	65.5	403	3346	3748
Bc47220225 (8E1)	98	403	3346	3748
Bc47220256 (8F1)	29	403	3346	3748
Bc47220318 (8G1)	5.5	403	3346	3748
Bc47220454 (8H1)	9.5	403	3346	3748
Bc47220509 (6I4)	2	403	3346	3748
Bc47220513 (8A2)	0.01	403	3346	3748
Bc47220514 (8B2)	1	403	3346	3748
Bc47220582 (8C2)	16.25	403	3346	3748
Bc47220610 (6J4)	194	403	3346	3748
Bc47220670 (4L9)	13	403	3346	3748
Bc47220677 (6K4)	2.75	403	3346	3748
Bc47220847 (8D2)	125.75	403	3346	3748
Bc47220851 (8E2)	6.5	403	3346	3748
Bc47220853 (8F2)	3	403	3346	3748
Bc47220855 (4M9)	15	403	3346	3748
Bc47220870 (8G2)	0.01	403	3346	3748
Bc47220871 (8H2)	37.75	403	3346	3748
Bc47221038 (8A3)	0.75	403	3346	3748
Bc47221129 (8B3)	0.01	403	3346	3748
Bc47221227 (8C3)	74.25	403	3346	3748
Bc47221331 (4N9)	15.25	403	3346	3748
Bc47221359 (6L4)	1.25	403	3346	3748
Bc47221383 (8D3)	30.75	403	3346	3748
Bc47221596 (8E3)	12.5	403	3346	3748
Bc47221614 (8F3)	1.25	403	3346	3748
Bc47221615 (8G3)	70.5	403	3346	3748
Bc47221753 (8H3)	9.25	403	3346	3748
Bc47221759 (8A4)	14.75	403	3346	3748
Bc47221772 (4O9)	0.25	403	3346	3748
Bc47221786 (4P9)	32	403	3346	3748
Bc47221809 (4I10)	178.5	403	3346	3748
Bc47221830 (8B4)	295.25	403	3346	3748
Bc47221834 (8C4)	22.75	403	3346	3748
Bc47221838 (6M4)	4.25	403	3346	3748
Bc47221840 (8D4)	15.25	403	3346	3748
Bc47221955 (8E4)	2.5	403	3346	3748
Bc47221978 (6N4)	4.75	403	3346	3748
Bc47221979 (6O4)	132	403	3346	3748
Bc47222044 (6P4)	0.01	403	3346	3748
Bc47222061 (8F4)	21	403	3346	3748
Bc47222240 (6I5)	3	403	3346	3748
Bc47222261 (8G4)	5	403	3346	3748
Bc47222310 (8H4)	16.5	403	3346	3748
Bc47222350 (8A5)	0.01	403	3346	3748
Bc47222372 (8B5)	3	403	3346	3748
Bc47222402 (8C5)	2	403	3346	3748
Bc47222520 (8D5)	0.01	403	3346	3748
Bc47222521 (4J10)	17.25	403	3346	3748
Bc47222673 (8E5)	8	403	3346	3748
Bc47222681 (8F5)	4.5	403	3346	3748
Bc47222685 (6J5)	1.5	403	3346	3748
Bc47222688 (4K10)	63.75	403	3346	3748
Bc47222711 (8G5)	5	403	3346	3748
Bc47222729 (4L10)	60.5	403	3346	3748
Bc47222741 (8H5)	34	403	3346	3748
Bc47222877 (8A6)	7.5	403	3346	3748
Bc47222948 (4M10)	51.25	403	3346	3748
Bc47222952 (8B6)	8.75	403	3346	3748
Bc47222970 (8C6)	5	403	3346	3748
Bc47222985 (8D6)	48.25	403	3346	3748
Bc47223038 (8E6)	6	403	3346	3748
Bc47223117 (6K5)	40.75	403	3346	3748
Bc47223151 (8F6)	2.5	403	3346	3748
Bc47223152 (6L5)	0.01	403	3346	3748
Bc47223153 (6M5)	0.01	403	3346	3748
Bc47223162 (8G6)	35	403	3346	3748
Bc47223191 (8H6)	2.5	403	3346	3748
Bc47223197 (8A7)	33.25	403	3346	3748
Bc47223212 (4N10)	1.75	403	3346	3748
Bc47223355 (6N5)	0.01	403	3346	3748
Bc47223364 (8B7)	12	403	3346	3748
Bc47223384 (6O5)	2	403	3346	3748
Bc47223435 (8C7)	11	403	3346	3748
Bc47223622 (8D7)	10.5	403	3346	3748
Bc47223640 (8E7)	15.75	403	3346	3748
Bc47223663 (8F7)	0.01	403	3346	3748
Bc47223666 (6P5)	0.01	403	3346	3748
Bc47223678 (8G7)	8	403	3346	3748
Bc47223679 (8H7)	94.5	403	3346	3748
Bc47223707 (6I6)	53.25	403	3346	3748
Bc47224175 (6J6)	154.5	403	3346	3748
Bc47224213 (8A8)	44.5	403	3346	3748
Bc47224404 (8B8)	11	403	3346	3748
Bc47224537 (6K6)	6	403	3346	3748
Bc47224568 (4O10)	27.25	403	3346	3748
Bc47224569 (4P10)	33.25	403	3346	3748
Bc47224620 (8C8)	35	403	3346	3748
Bc47224651 (8D8)	9.25	403	3346	3748
Bc47224707 (4I11)	179.75	403	3346	3748
Bc47224738 (4J11)	7.5	403	3346	3748
Bc47224765 (8E8)	2.25	403	3346	3748
Bc47224948 (6L6)	183.5	403	3346	3748
Bc47224992 (6M6)	3.75	403	3346	3748
Bc47225022 (6N6)	8.5	403	3346	3748
Bc47225030 (8F8)	1	403	3346	3748
Bc47225087 (6O6)	3.5	403	3346	3748
Bc47225092 (8G8)	0.5	403	3346	3748
Bc47225226 (6P6)	5	403	3346	3748
Bc47225372 (8H8)	10	403	3346	3748
Bc47225400 (6I7)	16.25	403	3346	3748
Bc47225431 (8A9)	3.75	403	3346	3748
Bc47225435 (4K11)	120.75	403	3346	3748
Bc47225449 (6J7)	13.5	403	3346	3748
Bc57070203 (4L11)	9.75	403	3346	3748
Bc5707A0156 (6K7)	2.5	403	3346	3748
Bc5707A0157 (6L7)	20	403	3346	3748
Bc5707A0158 (6M7)	0.01	403	3346	3748
Bc5707A0159 (6N7)	4	403	3346	3748
Bc5707A0182 (6O7)	0.01	403	3346	3748
Bc5707A0212 (6P7)	7.75	403	3346	3748
Bc62740171 (4M11)	13	403	3346	3748
Bc62740218 (8B9)		403	3346	3748
Bc62740254 (6I8)	1.5	403	3346	3748
Bc62740377 (8C9)	4.25	403	3346	3748
Bc62740435 (8D9)	0.01	403	3346	3748
Bc62740734 (4N11)	35.75	403	3346	3748
Bc62740744 (4O11)	7	403	3346	3748
Bc62740752 (8E9)	0.01	403	3346	3748
Bc62740867 (8F9)	5	403	3346	3748
Bc62740948 (4P11)	212.5	403	3346	3748
Bc62740994 (4I12)	93.75	403	3346	3748
Bc62741232 (8G9)	9.75	403	3346	3748
Bc62741269 (6J8)	1	403	3346	3748
Bc62741498 (4J12)	40.25	403	3346	3748
Bc62741559 (4K12)	11	403	3346	3748
Bc62741581 (8H9)	0.01	403	3346	3748
Bc62741591 (4L12)	110.5	403	3346	3748
Bc62741698 (4M12)	5.5	403	3346	3748
Bc62741727 (6K8)	70.25	403	3346	3748
Bc62741802 (6L8)	2	403	3346	3748
Bc62741847 (4N12)	15.5	403	3346	3748
Bc62741866 (4O12)	28	403	3346	3748
Bc62741868 (4P12)	216.75	403	3346	3748
Bc62742018 (2A13)	8.75	403	3346	3748
Bc62742183 (8A10)	0.01	403	3346	3748
Bc62742192 (8B10)	6.25	403	3346	3748
Bc62742193 (8C10)	18.25	403	3346	3748
Bc62742227 (8D10)	8.5	403	3346	3748
Bc62742248 (6M8)	13.5	403	3346	3748
Bc62742321 (8E10)	36	403	3346	3748
Bc62742353 (8F10)	0.01	403	3346	3748
Bc62742393 (2B13)	0.01	403	3346	3748
Bc62742394 (2C13)	1.5	403	3346	3748
Bc62742408 (2D13)	43	403	3346	3748
Bc62742427 (2E13)	51.5	403	3346	3748
Bc62742462 (6N8)	0.01	403	3346	3748
Bc62742624 (2F13)	1.5	403	3346	3748
Bc62742707 (2G13)	1	403	3346	3748
Bc62742755 (2H13)	21.5	403	3346	3748
Bc62742775 (2A14)	179	403	3346	3748
Bc62742800 (8G10)	0.01	403	3346	3748
Bc62742899 (6O8)	8.75	403	3346	3748
Bc62742994 (2B14)	38.5	403	3346	3748
Bc62742997 (2C14)	106.25	403	3346	3748
Bc62743076 (8H10)	7.5	403	3346	3748
Bc62743102 (2D14)	17.5	403	3346	3748
Bc62743105 (8A11)	11.75	403	3346	3748
Bc62743149 (8B11)	7	403	3346	3748
Bc62743150 (8C11)	104	403	3346	3748
Bc62743177 (2E14)	9.75	403	3346	3748
Bc62743208 (2F14)	169.75	403	3346	3748
Bc62743324 (8D11)	18.25	403	3346	3748
Bc62743343 (8E11)	0.25	403	3346	3748
Bc62743346 (8F11)	0.01	403	3346	3748
Bc62743464 (6P8)	0.01	403	3346	3748
Bc62743475 (6I9)	9	403	3346	3748
Bc62743812 (2G14)	735.5	403	3346	3748
Bc62744154 (8G11)	67.5	403	3346	3748
Bc62744211 (8H11)	22.75	403	3346	3748
Bc62744643 (6J9)	3.5	403	3346	3748
Bc62744742 (8A12)	0.01	403	3346	3748
Bc62744793 (2H14)	50	403	3346	3748
Bc62744875 (8B12)	8.5	403	3346	3748
Bc65820248 (6K9)	0.01	403	3346	3748
Bc65820251 (6L9)	0.75	403	3346	3748
Bc65820264 (6M9)	0.25	403	3346	3748
Bc65820265 (8C12)	15	403	3346	3748
Bc65820266 (8D12)	14	403	3346	3748
Bc65820420 (8E12)	5	403	3346	3748
Bc65820635 (8F12)	17	403	3346	3748
Bc65820758 (8G12)	5.5	403	3346	3748
Bc65820792 (6N9)	43	403	3346	3748
Bc65820836 (6O9)	14.75	403	3346	3748
Bc65820860 (6P9)	2.75	403	3346	3748
Bc65820957 (6I10)	0.01	403	3346	3748
Bc65821074 (8H12)	9.5	403	3346	3748
Bc65821120 (9I13)	8.5	403	3346	3748
Bc65821208 (9J13)	2.75	403	3346	3748
Bc65821209 (9K13)	8.25	403	3346	3748
Bc65821283 (6J10)	27.5	403	3346	3748
Bc65821396 (6K10)	7	403	3346	3748
Bc65821425 (9L13)	4.5	403	3346	3748
Bc65821575 (6L10)	34.25	403	3346	3748
Bc65821630 (6M10)	1.5	403	3346	3748
Bc65821785 (9M13)	2.5	403	3346	3748
Bc65821787 (9N13)	1.25	403	3346	3748
Bc65821841 (9O13)	11	403	3346	3748
Bc65821913 (9P13)	0.01	403	3346	3748
Bc65821965 (9I14)	4.25	403	3346	3748
Bc65821978 (6N10)	16	403	3346	3748
Bc65822036 (6O10)	12	403	3346	3748
Bc65822129 (9J14)	144	403	3346	3748
Bc65822180 (6P10)	29.25	403	3346	3748
Bc65822743 (9K14)	69.5	403	3346	3748
Bc65822767 (6I11)	2	403	3346	3748
Bc65822796 (9L14)	16.5	403	3346	3748
Bc65822873 (9M14)	7	403	3346	3748
Bc65822885 (9N14)	12.25	403	3346	3748
Bc65823223 (9O14)	0.01	403	3346	3748
Bc65823431 (9P14)	142.5	403	3346	3748
Bc65823456 (6J11)	4.5	403	3346	3748
Bc65823628 (6K11)	156.75	403	3346	3748
Bc65823843 (6L11)	130.5	403	3346	3748
Bc65823844 (6M11)	5.5	403	3346	3748
Bc65823969 (6N11)	7	403	3346	3748
Bc65823974 (9I15)	9.5	403	3346	3748
Bc75096564 (16E13)	15.5	403	3346	3748
Bc75096917 (16F13)	9	403	3346	3748
Bc75096972 (16G13)	16.75	403	3346	3748
Bc75096974 (16H13)	0.5	403	3346	3748
Bc75097000 (16A14)	40.5	403	3346	3748
Bc75097011 (16B14)	0.01	403	3346	3748
Bc75097171 (16C14)	7.5	403	3346	3748
Bc75097396 (16D14)	6.25	403	3346	3748
Bc75097532 (16E14)	16.5	403	3346	3748
Bc75097592 (16F14)	76.5	403	3346	3748
Bc75097651 (16G14)	10.75	403	3346	3748
Bc75097657 (16H14)	1.5	403	3346	3748
Bc75097728 (16A15)	186.25	403	3346	3748
Bc7509B6555 (14N8)	22.75	403	3346	3748
Bc7509B6700 (14O8)	10.5	403	3346	3748
Bc75103229 (14P8)	152.5	403	3346	3748
Bc75103243 (16B15)	139.25	403	3346	3748
Bc75103475 (14I9)	200.5	403	3346	3748
Bc75103720 (16C15)	3	403	3346	3748
Bc75103857 (14J9)	20.5	403	3346	3748
Bc75103869 (14K9)	9.5	403	3346	3748
Bc75103870 (14L9)	19.5	403	3346	3748
Bc75103935 (16D15)	0.01	403	3346	3748
Bc75104204 (16E15)	14	403	3346	3748
Bc75104305 (14M9)	50.25	403	3346	3748
Bc75104346 (16F15)	1	403	3346	3748
Bc75104350 (16G15)	6.25	403	3346	3748
Bc75104454 (16H15)	9.75	403	3346	3748
Bc75104644 (16A16)	1061.25	403	3346	3748
Bc75104686 (14N9)	1.75	403	3346	3748
Bc75104701 (16B16)	1.25	403	3346	3748
Bc75104721 (16C16)	3.5	403	3346	3748
Bc75104888 (16D16)	5	403	3346	3748
Bc75104890 (16E16)	27.75	403	3346	3748
Bc75104899 (14O9)	10	403	3346	3748
Bc75104963 (16F16)	0.5	403	3346	3748
Bc75105066 (14P9)	3.5	403	3346	3748
Bc75105393 (14I10)	2	403	3346	3748
Bc75105507 (14J10)	14.5	403	3346	3748
Bc75105920 (16G16)	15.5	403	3346	3748
Bc75105952 (16H16)	2	403	3346	3748
Bc75105995 (16A17)	21.25	403	3346	3748
Bc75106038 (14K10)	17.75	403	3346	3748
Bc75106039 (16B17)	8	403	3346	3748
Bc75106066 (16C17)	0.01	403	3346	3748
Bc75106422 (16D17)	29.5	403	3346	3748
Bc75110006 (16E17)	1.75	403	3346	3748
Bc75110025 (14L10)	5.25	403	3346	3748
Bc75110138 (16F17)	0.5	403	3346	3748
Bc75110204 (16G17)	6.75	403	3346	3748
Bc75110213 (16H17)	66.25	403	3346	3748
Bc75110272 (14M10)	30.25	403	3346	3748
Bc75110413 (16A18)	0.01	403	3346	3748
Bc75110477 (16B18)	129.25	403	3346	3748
Bc75110509 (16C18)	7.5	403	3346	3748
Bc75110660 (16D18)	5.25	403	3346	3748
Bc75110683 (14N10)	80	403	3346	3748
Bc75110746 (14O10)	15.75	403	3346	3748
Bc75110762 (16E18)	7.5	403	3346	3748
Bc75110830 (16F18)	87.75	403	3346	3748
Bc75110916 (14P10)	33.25	403	3346	3748
Bc75111048 (16G18)	18.25	403	3346	3748
Bc75111068 (16H18)	28.5	403	3346	3748
Bc75111073 (14I11)	0.01	403	3346	3748
Bc75111074 (16A19)	9	403	3346	3748
Bc75111114 (14J11)	0.01	403	3346	3748
Bc75111245 (14K11)	111	403	3346	3748
Bc75111261 (14L11)	341.5	403	3346	3748
Bc75111263 (16B19)	28.5	403	3346	3748
Bc75111285 (14M11)	0.01	403	3346	3748
Bc75111320 (16C19)	18.5	403	3346	3748
Bc75111431 (16D19)	1	403	3346	3748
Bc75111483 (16E19)	10.25	403	3346	3748
Bc75111692 (16F19)	4.5	403	3346	3748
Bc75111765 (16G19)	68.5	403	3346	3748
Bc75111838 (14N11)	1.75	403	3346	3748
Bc75112197 (14O11)	22.25	403	3346	3748
Bc75112345 (14P11)	150.5	403	3346	3748
Bc75112431 (14I12)	319.75	403	3346	3748
Bc75112434 (16H19)	13.25	403	3346	3748
Bc75112668 (16A20)	57.5	403	3346	3748
Bc75112676 (16B20)	3.75	403	3346	3748
Bc75112849 (16C20)	63.5	403	3346	3748
Bc75112862 (16D20)	31	403	3346	3748
Bc75113038 (14J12)	40	403	3346	3748
Bc75113102 (16E20)	21.25	403	3346	3748
Bc80600009 (16H2)	6.5	403	3346	3748
Bc80600012 (16A3)	3.5	403	3346	3748
Bc80600222 (16B3)	68	403	3346	3748
Bc80600285 (16C3)	1.25	403	3346	3748
Bc80600296 (16D3)	66	403	3346	3748
Bc80600362 (16E3)	0.5	403	3346	3748
Bc80600485 (16F3)	4.5	403	3346	3748
Bc80600612 (16G3)	0.01	403	3346	3748
Bc80600715 (16H3)	10	403	3346	3748
Bc80600717 (16A4)	300.5	403	3346	3748
Bc80600833 (16B4)	11.5	403	3346	3748
Bc80600966 (16C4)	0.01	403	3346	3748
Bc80601079 (16D4)	69.75	403	3346	3748
Bc80601103 (16E4)	10.5	403	3346	3748
Bc80601214 (16F4)	0.01	403	3346	3748
Bc80601282 (16G4)	0.01	403	3346	3748
Bc80601299 (16H4)	0.01	403	3346	3748
Bc80601394 (16A5)	0.25	403	3346	3748
Bc80601501 (16B5)	2.25	403	3346	3748
Bc80601724 (16C5)	0.75	403	3346	3748
Bc80601924 (16D5)	18	403	3346	3748
Bc80601931 (16E5)	20.25	403	3346	3748
Bc80601979 (16F5)	26.5	403	3346	3748
Bc80602099 (16G5)	7	403	3346	3748
Bc80602100 (16H5)	0.01	403	3346	3748
Bc80602126 (16A6)	0.01	403	3346	3748
Bc80602459 (16B6)	4.5	403	3346	3748
Bc80602540 (16C6)	47.5	403	3346	3748
Bc80602679 (16D6)	4.5	403	3346	3748
Bc80613211 (16E6)	22.5	403	3346	3748
Bc80613235 (16F6)	33	403	3346	3748
Bc80613357 (16G6)	49.5	403	3346	3748
Bc80613384 (16H6)	10	403	3346	3748
Bc80613438 (16A7)	43.5	403	3346	3748
Bc80613512 (16B7)	7.75	403	3346	3748
Bc80613518 (16C7)	11	403	3346	3748
Bc80613521 (16D7)	1.75	403	3346	3748
Bc80613526 (16E7)	4.25	403	3346	3748
Bc80613527 (16F7)	0.01	403	3346	3748
Bc80613638 (16G7)	19	403	3346	3748
Bc80613646 (16H7)	1	403	3346	3748
Bc80613667 (16A8)	4.75	403	3346	3748
Bc80613702 (16B8)	1	403	3346	3748
Bc80613751 (16C8)	9.5	403	3346	3748
Bc80613785 (16D8)	0.01	403	3346	3748
Bc80613787 (16E8)	16.5	403	3346	3748
Bc80613795 (16F8)	2	403	3346	3748
Bc80613812 (16G8)	0.01	403	3346	3748
Bc80613852 (16H8)	1	403	3346	3748
Bc80613952 (16A9)	14.75	403	3346	3748
Bc80614042 (16B9)	0.01	403	3346	3748
Bc80614073 (16C9)	17	403	3346	3748
Bc80614120 (16D9)	13.75	403	3346	3748
Bc80614177 (16E9)	15.5	403	3346	3748
Bc80614239 (16F9)	41	403	3346	3748
Bc80614426 (16G9)	12.75	403	3346	3748
Bc80614466 (16H9)	0.01	403	3346	3748
Bc80614550 (16A10)	5.5	403	3346	3748
Bc80614684 (16B10)	273.75	403	3346	3748
Bc80614704 (16C10)	8.75	403	3346	3748
Bc80614750 (16D10)	0.01	403	3346	3748
Bc80614765 (16E10)	0.5	403	3346	3748
Bc80614788 (16F10)	0.01	403	3346	3748
Bc80614845 (16G10)	0.5	403	3346	3748
Bc80614957 (16H10)	62.25	403	3346	3748
Bc80614967 (16A11)	0.25	403	3346	3748
Bc80615085 (16B11)	0.01	403	3346	3748
Bc80615196 (16C11)	17.75	403	3346	3748
Bc80615300 (16D11)	84	403	3346	3748
Bc80615341 (16E11)	10.25	403	3346	3748
Bc80615423 (16F11)	4.75	403	3346	3748
Bc80615424 (16G11)	6.25	403	3346	3748
Bc80615459 (16H11)	40.5	403	3346	3748
Bc80625529 (16A12)	4.75	403	3346	3748
Bc80625590 (16B12)	0.5	403	3346	3748
Bc80625687 (16C12)	16	403	3346	3748
Bc80625713 (16D12)	21.5	403	3346	3748
Bc80625813 (16E12)	0.01	403	3346	3748
Bc80626092 (16F12)	257.75	403	3346	3748
Bc80626131 (16G12)	86.5	403	3346	3748
Bc80626244 (16H12)	42.75	403	3346	3748
Bc80626311 (16A13)	80	403	3346	3748
Bc80626339 (16B13)	47	403	3346	3748
Bc80626490 (16C13)	4.5	403	3346	3748
Bc80626525 (16D13)	33.25	403	3346	3748
Bf32280024 (14A1)	9	403	3346	3748
Bf32280259 (14B1)	2	403	3346	3748
Bf32281157 (14C1)	4	403	3346	3748
Bf32281262 (14D1)	2.25	403	3346	3748
Bf32281350 (14E1)	11.75	403	3346	3748
Bf32282000 (14F1)	2.5	403	3346	3748
Bf32282058 (14G1)	3.75	403	3346	3748
Bf32282059 (14H1)	0.5	403	3346	3748
Bf32282243 (14A2)	157.5	403	3346	3748
Bf32282276 (14B2)	5.5	403	3346	3748
Bf32282342 (3F6)	0.25	403	3346	3748
Bf32282477 (3G6)	339.75	403	3346	3748
Bf32282487 (3H6)	17	403	3346	3748
Bf32282921 (6F19)	3.75	403	3346	3748
Bf32282930 (3A7)	217.75	403	3346	3748
Bf32283368 (14C2)	0.5	403	3346	3748
Bf32283511 (14D2)	60.25	403	3346	3748
Bf32283512 (14E2)	0.01	403	3346	3748
Bf32283690 (14F2)	28.75	403	3346	3748
Bf32283913 (14G2)	5.5	403	3346	3748
Bf32284368 (3B7)	1490	403	3346	3748
Bf63470011 (3C7)	677.5	403	3346	3748
Bf63470056 (3D7)	549	403	3346	3748
Bf63470136 (3E7)	197.5	403	3346	3748
Bf63470139 (3F7)	20.5	403	3346	3748
Bf63470140 (3G7)	172	403	3346	3748
Bf63470141 (6G19)	22	403	3346	3748
Bf63470154 (6H19)	53	403	3346	3748
Bf63470190 (3H7)	64	403	3346	3748
Bf63470191 (3A8)	1075.5	403	3346	3748
Bf63470298 (16F2)	0.01	403	3346	3748
Bf63470322 (3B8)	832	403	3346	3748
Bf63470418 (3C8)	50.5	403	3346	3748
Bf63470431 (3D8)	2.5	403	3346	3748
Bf63470443 (3E8)	0.01	403	3346	3748
Bf63470444 (3F8)	0.5	403	3346	3748
Bf63470643 (6A20)	87.25	403	3346	3748
Bf63470644 (6B20)	0.01	403	3346	3748
Bf63470683 (3G8)	7.75	403	3346	3748
Bf63470759 (3H8)	11.5	403	3346	3748
Bf63471076 (3A9)	17.75	403	3346	3748
Bf63471245 (14H2)	49.75	403	3346	3748
Bf63471250 (3B9)	1.75	403	3346	3748
Bf63471275 (3C9)	3	403	3346	3748
Bf63471276 (3D9)	0.01	403	3346	3748
Bf63471399 (3E9)	15.25	403	3346	3748
Bf63471465 (6C20)	0.01	403	3346	3748
Bf63471495 (6D20)	0.5	403	3346	3748
Bf63471557 (3F9)		403	3346	3748
Bf63471701 (14A3)	0.01	403	3346	3748
Bf63471702 (14B3)	1.75	403	3346	3748
Bf63471817 (3G9)	29.5	403	3346	3748
Bf63472026 (3H9)	6.25	403	3346	3748
Bf63472031 (6E20)	0.01	403	3346	3748
Bf63472032 (14C3)	9.75	403	3346	3748
Bf63472159 (3A10)	11.5	403	3346	3748
Bf63472291 (3B10)	1.25	403	3346	3748
Bf63472527 (14D3)	60.75	403	3346	3748
Bf63472604 (3C10)	28.5	403	3346	3748
Bf63472886 (6F20)	70	403	3346	3748
Bf63473109 (6G20)	0.01	403	3346	3748
Bf63473110 (3D10)	0.01	403	3346	3748
Bf63473145 (3E10)	13.5	403	3346	3748
Bf63473149 (3F10)	7.5	403	3346	3748
Bf63473216 (3G10)	9.25	403	3346	3748
Bf63473221 (14E3)	0.01	403	3346	3748
Bf63473297 (3H10)	4.5	403	3346	3748
Bf63473311 (3A11)	16	403	3346	3748
Bf63473541 (3B11)	7.75	403	3346	3748
Bf63473542 (3C11)	36	403	3346	3748
Bf63473543 (3D11)	16.5	403	3346	3748
Bf63473544 (3E11)	99.25	403	3346	3748
Bf63473583 (6H20)	1	403	3346	3748
Bf63473691 (3F11)	72.75	403	3346	3748
Bf63473748 (6A21)	1	403	3346	3748
Bf63473809 (6B21)	102.75	403	3346	3748
Bf63473996 (3G11)	2	403	3346	3748
Bf63474038 (3H11)	36.5	403	3346	3748
Bf63474111 (3A12)	7.75	403	3346	3748
Bf63474162 (16G2)	5	403	3346	3748
Bf63474397 (3B12)	7.5	403	3346	3748
Bf63474522 (3C12)	47.5	403	3346	3748
Bf63474575 (3D12)	41	403	3346	3748
Bg61560141 (10D7)	3.5	403	3346	3748
Bg61560261 (10E7)	4	403	3346	3748
Bh_2570_0322 (1B11)	267.25	403	3346	3748
Bh_2570_0453 (1C11)	1.5	403	3346	3748
Bh_2570_1382 (1D11)	17	403	3346	3748
Bh_2570_1403 (1E11)	4	403	3346	3748
Bh_2570_2778 (1F11)	64.75	403	3346	3748
Bh_5956_03120 (2E6)	3	403	3346	3748
Bh25700237 (9J15)	0.01	403	3346	3748
Bh25700451 (6O11)	20.5	403	3346	3748
Bh25700452 (6P11)	20.25	403	3346	3748
Bh25700454 (6I12)	140.75	403	3346	3748
Bh25700455 (6J12)	1	403	3346	3748
Bh25700464 (6K12)	40	403	3346	3748
Bh25700554 (9K15)	7.25	403	3346	3748
Bh25700818 (6L12)	0.01	403	3346	3748
Bh25700840 (2A15)	408.25	403	3346	3748
Bh25701174 (9L15)	1	403	3346	3748
Bh25701234 (9M15)	7.25	403	3346	3748
Bh25701238 (6M12)	97.5	403	3346	3748
Bh25701521 (6N12)	43	403	3346	3748
Bh25701774 (9N15)	12.5	403	3346	3748
Bh25701775 (9O15)	1.5	403	3346	3748
Bh25701778 (9P15)	23.25	403	3346	3748
Bh25701966 (2B15)	6.5	403	3346	3748
Bh25702116 (9I16)	5.75	403	3346	3748
Bh25702244 (9J16)	0.01	403	3346	3748
Bh25702361 (6O12)	0.01	403	3346	3748
Bh25702998 (6P12)	45.75	403	3346	3748
Bh25702999 (6A13)	62.5	403	3346	3748
Bh25703211 (9K16)	7.5	403	3346	3748
Bh25703282 (9L16)	0.01	403	3346	3748
Bh25703309 (9M16)	31.5	403	3346	3748
Bh25703482 (9N16)	18.5	403	3346	3748
Bh25703880 (9O16)	2.25	403	3346	3748
Bh25703886 (9P16)	7	403	3346	3748
Bh595601490 (14B10)	100.25	403	3346	3748
Bh595601510 (14C10)	55	403	3346	3748
Bh595601520 (14D10)	0.5	403	3346	3748
Bh595601640 (6E21)	0.5	403	3346	3748
Bh595601650 (6F21)	4.25	403	3346	3748
Bh595601760 (14E10)	8	403	3346	3748
Bh595603150 (6G21)	18.25	403	3346	3748
Bh595603370 (14F10)	75.25	403	3346	3748
Bh595603380 (6H21)	11.5	403	3346	3748
Bh595604360 (6A22)	7.5	403	3346	3748
Bh595604630 (14G10)	1	403	3346	3748
Bh595604690 (6B22)	15	403	3346	3748
Bh595605250 (6C22)	0.01	403	3346	3748
Bh595605630 (14H10)	639.5	403	3346	3748
Bh595606160 (6D22)	310.75	403	3346	3748
Bh595606600 (14A11)	1.5	403	3346	3748
Bh595606620 (14B11)	578	403	3346	3748
Bh595606700 (14C11)	79	403	3346	3748
Bh595606720 (14D11)	193.25	403	3346	3748
Bh595606770 (14E11)	5.25	403	3346	3748
Bh595606820 (6E22)	0.01	403	3346	3748
Bh595606920 (14F11)	4	403	3346	3748
Bh595606960 (14G11)	3	403	3346	3748
Bh595607080 (14H11)	2	403	3346	3748
Bh595607100 (14A12)	0.01	403	3346	3748
Bh595607160 (14B12)	9	403	3346	3748
Bh595607200 (14C12)	0.01	403	3346	3748
Bh595607240 (6F22)	1.25	403	3346	3748
Bh595607920 (14D12)	55.75	403	3346	3748
Bh595607930 (6G22)	7.5	403	3346	3748
Bh595607940 (6H22)	322.5	403	3346	3748
Bh595607950 (6A23)	8	403	3346	3748
Bh595607980 (14E12)	1.25	403	3346	3748
Bh595608450 (6B23)	11	403	3346	3748
Bh595608560 (14F12)	18.5	403	3346	3748
Bh595608570 (14G12)	0.01	403	3346	3748
Bh595608700 (6C23)	0.01	403	3346	3748
Bh595609030 (14H12)	0.01	403	3346	3748
Bh595609130 (14I1)	1	403	3346	3748
Bh595609370 (14J1)	7	403	3346	3748
Bh595609480 (14K1)	24.5	403	3346	3748
Bh595609490 (6D23)	1.25	403	3346	3748
Bh595609770 (6E23)	0.01	403	3346	3748
Bh595611080 (6F23)	10	403	3346	3748
Bh595611300 (6G23)	0.01	403	3346	3748
Bh595612700 (6H23)	4.25	403	3346	3748
Bh595612710 (6A24)	1.25	403	3346	3748
Bh595613260 (6B24)	5.25	403	3346	3748
Bh595613270 (6C24)	1.25	403	3346	3748
Bh595613280 (6D24)	1.75	403	3346	3748
Bh595613300 (6E24)	0.01	403	3346	3748
Bh595613320 (6F24)	1	403	3346	3748
Bh595613330 (6G24)	3	403	3346	3748
Bh595613340 (6H24)	4.75	403	3346	3748
Bh595613350 (5A13)	0.5	403	3346	3748
Bh595613460 (5B13)	18.75	403	3346	3748
Bh595614270 (14L1)	0.01	403	3346	3748
Bh595616300 (5C13)	5	403	3346	3748
Bj44630436 (10C10)	23.75	403	3346	3748
Bj44630821 (10F7)	5.5	403	3346	3748
Bj44630931 (10G7)	1	403	3346	3748
Bj44630932 (10H7)	6.5	403	3346	3748
Bj44630941 (10A8)	5.5	403	3346	3748
Bj44631280 (10D10)	2.75	403	3346	3748
Bj44631515 (10E10)	10.75	403	3346	3748
Bj44631516 (10F10)	3.75	403	3346	3748
Bj44631629 (10G10)	10.75	403	3346	3748
Bj44632078 (10H10)	10.5	403	3346	3748
Bj44632079 (10A11)	129.5	403	3346	3748
Bj44632691 (10B8)	1.5	403	3346	3748
Bj44633011 (10C8)	55.75	403	3346	3748
Bj44633084 (10D8)	1	403	3346	3748
Bj44633742 (10B11)	5	403	3346	3748
Bj44633850 (10E8)	33.75	403	3346	3748
Bj44633903 (10F8)	7.5	403	3346	3748
Bj44634054 (10C11)	15.25	403	3346	3748
Bj44634061 (10G8)	207	403	3346	3748
Bj44634228 (10H8)	12.5	403	3346	3748
Bj44634319 (10A9)	0.5	403	3346	3748
Bj44635081 (10B9)	4.5	403	3346	3748
Bj44635158 (10D11)	3.5	403	3346	3748
Bj44635272 (10E11)	7	403	3346	3748
Bj44635360 (10C9)	0.01	403	3346	3748
Bj44635865 (10D9)		403	3346	3748
Bj44636230 (10F11)	2	403	3346	3748
Bj44636257 (10E9)	0.75	403	3346	3748
Bj44636292 (10F9)	307	403	3346	3748
Bj44636293 (10G9)	0.5	403	3346	3748
Bj44636621 (10H9)	0.01	403	3346	3748
Bj44636622 (10A10)	6	403	3346	3748
Bj44636921 (10G11)	5.5	403	3346	3748
Bj44637329 (10H11)	27.25	403	3346	3748
Bj44637407 (10B10)	0.01	403	3346	3748
Bj44637593 (10A12)	27.75	403	3346	3748
Bj44637594 (10B12)	7.75	403	3346	3748
Bj44637958 (10C12)	3	403	3346	3748
Bl_6322_00188 (1G11)	44	403	3346	3748
Bl_6322_01941 (1H11)	12	403	3346	3748
Bl_6322_01942 (1A12)	31	403	3346	3748
Bl_6322_02176 (1B12)	8	403	3346	3748
Bl_6322_04267 (1C12)	55.5	403	3346	3748
Bl43070072 (2E21)	24	403	3346	3748
Bl43070989 (2F21)	0.01	403	3346	3748
Bl43071048 (2G21)	2.75	403	3346	3748
Bl627000929 (9I17)	8.75	403	3346	3748
Bl627000935 (9J17)	0.01	403	3346	3748
Bl627000937 (9K17)	2.25	403	3346	3748
Bl627001078 (6B13)	2.5	403	3346	3748
Bl62700151 (2C15)	1.75	403	3346	3748
Bl627001860 (6C13)	83	403	3346	3748
Bl627002177 (6D13)	10	403	3346	3748
Bl627002452 (6E13)	55.25	403	3346	3748
Bl627003062 (9L17)	1.5	403	3346	3748
Bl627003128 (6F13)	62.5	403	3346	3748
Bl627003133 (6G13)	0.01	403	3346	3748
Bl627003188 (6H13)	5	403	3346	3748
Bl627003217 (6A14)	40.25	403	3346	3748
Bl627003218 (6B14)	0.01	403	3346	3748
Bl627003847 (6C14)	11	403	3346	3748
Bl62700426 (2D15)	1.5	403	3346	3748
Bl62700453 (2E15)	106.25	403	3346	3748
Bl627005041 (6D14)	11	403	3346	3748
Bl627005119 (9M17)	0.01	403	3346	3748
Bl62701522 (2F15)	4.75	403	3346	3748
Bl62701713 (2G15)	0.01	403	3346	3748
Bl62702631 (2H15)	0.01	403	3346	3748
Bl62702710 (2A16)	21.75	403	3346	3748
Bl62703097 (2B16)	1	403	3346	3748
Bl62703127 (2C16)	1	403	3346	3748
Bl62703929 (2D16)	7.25	403	3346	3748
Bl62705360 (2E16)	0.5	403	3346	3748
Bl632200210 (9N17)	7.25	403	3346	3748
Bl632200357 (9O17)	6.25	403	3346	3748
Bl632200361 (9P17)	13	403	3346	3748
Bl63220039 (6E14)	10.5	403	3346	3748
Bl632200598 (9I18)	1	403	3346	3748
Bl632201416 (9J18)	0.01	403	3346	3748
Bl632201498 (9K18)	0.01	403	3346	3748
Bl632201518 (9L18)	0.5	403	3346	3748
Bl632201527 (9M18)	21	403	3346	3748
Bl632202764 (9N18)	0.01	403	3346	3748
Bl63220280 (2F16)	1.25	403	3346	3748
Bl632202839 (9O18)	2	403	3346	3748
Bl632202846 (9P18)	0.01	403	3346	3748
Bl63220298 (6F14)	29	403	3346	3748
Bl63220328 (2G16)	0.01	403	3346	3748
Bl63220354 (6G14)	43	403	3346	3748
Bl63220355 (6H14)	23	403	3346	3748
Bl63220356 (6A15)	80	403	3346	3748
Bl632204067 (9I19)	1.25	403	3346	3748
Bl63220467 (2H16)	15.5	403	3346	3748
Bl63220590 (2A17)	0.01	403	3346	3748
Bl63220774 (2B17)	1.5	403	3346	3748
Bl63220821 (2C17)	9	403	3346	3748
Bl63220965 (2D17)	3.5	403	3346	3748
Bl63221149 (2E17)	4.75	403	3346	3748
Bl63221397 (2F17)	0.01	403	3346	3748
Bl63221464 (2G17)	14	403	3346	3748
Bl63221958 (6B15)	10.25	403	3346	3748
Bl63221959 (6C15)	5.5	403	3346	3748
Bl63221991 (6D15)	2.25	403	3346	3748
Bl63222122 (6E15)	7.75	403	3346	3748
Bl63222158 (6F15)	1.75	403	3346	3748
Bl63222173 (6G15)	2.5	403	3346	3748
Bl63222538 (6H15)	0.5	403	3346	3748
Bl63222579 (6A16)	17.5	403	3346	3748
Bl63222695 (6B16)	41.5	403	3346	3748
Bl63222816 (6C16)	0.5	403	3346	3748
Bl63223096 (6D16)	0.01	403	3346	3748
Bl63223177 (6E16)	0.01	403	3346	3748
Bl63223290 (6F16)	0.01	403	3346	3748
Bl63223330 (6G16)	3.25	403	3346	3748
Bl63223437 (6H16)	0.01	403	3346	3748
Bl63223565 (6A17)	111.5	403	3346	3748
Bl63223598 (6B17)	16	403	3346	3748
Bl63223748 (6C17)	1.25	403	3346	3748
Bl63223896 (6D17)	6	403	3346	3748
Bl63224004 (6E17)	0.01	403	3346	3748
Bl63224110 (6F17)	7	403	3346	3748
Bl63224196 (6G17)	6	403	3346	3748
Bl63224197 (6H17)	52.5	403	3346	3748
Bl63224217 (6A18)	6	403	3346	3748
blaampC (2N8)	24711.5	403	3346	3748
Bm_3318_0718 (2E7)	24	403	3346	3748
Bm_6349_1301 (2G7)	0.01	403	3346	3748
Bm63480173 (3I4)	406	403	3346	3748
Bm63480840 (8M3)	0.5	403	3346	3748
Bm63480882 (3J4)	0.01	403	3346	3748
Bm63480883 (8N3)	0.01	403	3346	3748
Bm63481245 (3K4)	40	403	3346	3748
Bm63481367 (3L4)	19	403	3346	3748
Bm63481643 (3M4)	61.5	403	3346	3748
Bm63481963 (8O3)	336.5	403	3346	3748
Bm63482139 (3N4)	5.5	403	3346	3748
Bm63482259 (3O4)	4.5	403	3346	3748
Bm63491200 (3P4)	170	403	3346	3748
Bm63491299 (3I5)	0.01	403	3346	3748
Bm63491324 (8P3)	71	403	3346	3748
Bm63491425 (2G22)	128.5	403	3346	3748
Bm63491534 (2H22)	208.5	403	3346	3748
Bm63491537 (2A23)	269.25	403	3346	3748
Bm63491602 (2B23)	13	403	3346	3748
Bm63491630 (2C23)	110	403	3346	3748
Bm63491631 (2D23)	3.75	403	3346	3748
Bm63491658 (8I4)	28.25	403	3346	3748
Bm63491774 (3J5)	0.01	403	3346	3748
Bm63491877 (3K5)	3	403	3346	3748
Bm76180307 (14I3)	5.5	403	3346	3748
Bm76180323 (14J3)	16.25	403	3346	3748
Bm76180368 (14K3)	16	403	3346	3748
Bm76180401 (14L3)	184.25	403	3346	3748
Bm76180543 (14M3)	1.5	403	3346	3748
Bm76180566 (14N3)	1.5	403	3346	3748
Bm76180591 (14O3)	117.5	403	3346	3748
Bm76180768 (14P3)	12.5	403	3346	3748
Bm76180801 (14I4)	53.5	403	3346	3748
Bm76180829 (14J4)	5.5	403	3346	3748
Bm76180838 (14K4)	3.5	403	3346	3748
Bm76180931 (14L4)	2	403	3346	3748
Bm76181061 (14M4)	0.01	403	3346	3748
Bm76181122 (14N4)	0.01	403	3346	3748
Bm76181130 (14O4)	11.5	403	3346	3748
Bm76181216 (14P4)	45	403	3346	3748
Bm76181286 (14I5)	11	403	3346	3748
Bm76181344 (14J5)	2.25	403	3346	3748
Bm76181389 (14K5)	10.75	403	3346	3748
Bm76181390 (14L5)	0.01	403	3346	3748
Bm76181456 (14M5)	16.5	403	3346	3748
Bm76181638 (14N5)	12.5	403	3346	3748
Bm76181817 (14O5)	2	403	3346	3748
Bm76181853 (14P5)	8	403	3346	3748
Bm76181899 (14I6)	0.01	403	3346	3748
Bm76181936 (14J6)	14.5	403	3346	3748
Bm76181964 (14K6)	15	403	3346	3748
Bm76240028 (14L6)	10	403	3346	3748
Bm76240257 (14M6)	1	403	3346	3748
Bm76240416 (14N6)	11.75	403	3346	3748
Bm76240417 (14O6)	78.5	403	3346	3748
Bm76240462 (14P6)	23.5	403	3346	3748
Bm76240479 (14I7)	62.5	403	3346	3748
Bm76240535 (14J7)	123.5	403	3346	3748
Bm76240553 (14K7)	18.75	403	3346	3748
Bm76240662 (14L7)	9.25	403	3346	3748
Bm76240756 (14M7)	53.5	403	3346	3748
Bm76240781 (14N7)	0.01	403	3346	3748
Bm76240848 (14O7)	16	403	3346	3748
Bm76240979 (14P7)	7.5	403	3346	3748
Bm76241003 (14I8)	20.5	403	3346	3748
Bm76241118 (14J8)	1.5	403	3346	3748
Bm76241134 (14K8)	18	403	3346	3748
Bp_2929_0333 (2A7)	15	403	3346	3748
Bp_2929_3783 (2B7)	6	403	3346	3748
Bp_6350_0816 (2H7)	944.75	403	3346	3748
Bp_6351_1997 (2A8)	27.75	403	3346	3748
Bp29280321 (7B13)	98	403	3346	3748
Bp29280434 (7C13)	6.5	403	3346	3748
Bp29280767 (7D13)	15.75	403	3346	3748
Bp29280974 (7E13)	34.75	403	3346	3748
Bp29281367 (7F13)	28.75	403	3346	3748
Bp29281453 (7G13)	187.5	403	3346	3748
Bp29281852 (7H13)	0.01	403	3346	3748
Bp29282438 (3L3)	7.25	403	3346	3748
Bp29282440 (3M3)	0.01	403	3346	3748
Bp29282806 (7A14)	74.5	403	3346	3748
Bp29290377 (7B14)	2.75	403	3346	3748
Bp29290442 (3K2)	7.5	403	3346	3748
Bp29290758 (7C14)	56.75	403	3346	3748
Bp29290760 (7D14)	4	403	3346	3748
Bp29290761 (7E14)	6.75	403	3346	3748
Bp29290762 (7F14)	0.01	403	3346	3748
Bp29290827 (7G14)	22.5	403	3346	3748
Bp29290905 (7H14)	0.01	403	3346	3748
Bp29290985 (3L2)	8.5	403	3346	3748
Bp29291306 (7A15)	4.75	403	3346	3748
Bp29291416 (7B15)	169.5	403	3346	3748
Bp29291625 (7C15)	1.25	403	3346	3748
Bp29291681 (7D15)	6	403	3346	3748
Bp29291879 (7E15)	156	403	3346	3748
Bp29291904 (3M2)	1	403	3346	3748
Bp29292067 (7F15)	29.5	403	3346	3748
Bp29292462 (3N2)	0.5	403	3346	3748
Bp29292526 (7G15)	3.5	403	3346	3748
Bp29292527 (7H15)	11.25	403	3346	3748
Bp29292565 (7A16)	11	403	3346	3748
Bp29292754 (7B16)	0.01	403	3346	3748
Bp29292761 (7C16)	0.01	403	3346	3748
Bp29292907 (7D16)	14	403	3346	3748
Bp29293040 (7E16)	3.5	403	3346	3748
Bp29293316 (7F16)	2.5	403	3346	3748
Bp29293439 (3O2)	47.75	403	3346	3748
Bp29293655 (7G16)	0.01	403	3346	3748
Bp29293784 (3P2)	38	403	3346	3748
Bp29293785 (3I3)	0.01	403	3346	3748
Bp29293786 (3J3)	9.25	403	3346	3748
Bp29293787 (3K3)	115.75	403	3346	3748
Bp29293789 (7H16)	11.5	403	3346	3748
Bp63500084 (14K12)	4.5	403	3346	3748
Bp63500088 (2E23)	25	403	3346	3748
Bp63500092 (2F23)	20.5	403	3346	3748
Bp63500099 (8J4)	40.25	403	3346	3748
Bp63500132 (2G23)	25.5	403	3346	3748
Bp63500137 (14L12)	25.5	403	3346	3748
Bp63500143 (2H23)	2.5	403	3346	3748
Bp63500335 (8K4)	12	403	3346	3748
Bp63500338 (2A24)	138.5	403	3346	3748
Bp63500374 (3L5)	152.5	403	3346	3748
Bp63500551 (14M12)	18.5	403	3346	3748
Bp63500559 (14N12)	41	403	3346	3748
Bp63500573 (2B24)	1.25	403	3346	3748
Bp63500578 (2C24)	11	403	3346	3748
Bp63500585 (14O12)	11.5	403	3346	3748
Bp63500747 (14P12)	27.25	403	3346	3748
Bp63500753 (14A13)	33.75	403	3346	3748
Bp63500762 (2D24)	0.01	403	3346	3748
Bp63500765 (2E24)	0.01	403	3346	3748
Bp63500815 (8L4)	2012.5	403	3346	3748
Bp63500915 (12H1)	5.25	403	3346	3748
Bp63500945 (2F24)	0.01	403	3346	3748
Bp63500947 (14B13)	6	403	3346	3748
Bp63500949 (2G24)	2.5	403	3346	3748
Bp63500999 (2H24)	35.5	403	3346	3748
Bp63501139 (14C13)	17	403	3346	3748
Bp63501144 (4A1)	1	403	3346	3748
Bp63501151 (4B1)	6.5	403	3346	3748
Bp63501385 (14D13)	1.75	403	3346	3748
Bp63501387 (4C1)	14.5	403	3346	3748
Bp63501390 (4D1)	2.5	403	3346	3748
Bp63501471 (8M4)	0.01	403	3346	3748
Bp63501561 (3M5)	58.75	403	3346	3748
Bp63501567 (8N4)	35.25	403	3346	3748
Bp63501626 (4E1)	22.75	403	3346	3748
Bp63501643 (4F1)	0.5	403	3346	3748
Bp63501653 (14E13)	26.75	403	3346	3748
Bp63501661 (4G1)	0.01	403	3346	3748
Bp63501671 (14F13)	215.75	403	3346	3748
Bp63501691 (4H1)	5.5	403	3346	3748
Bp63501705 (4A2)	2.5	403	3346	3748
Bp63501914 (3N5)	5.5	403	3346	3748
Bp63501915 (3O5)	924.75	403	3346	3748
Bp63501973 (3P5)	70	403	3346	3748
Bp63501975 (3I6)	140	403	3346	3748
Bp63501977 (3J6)	108.25	403	3346	3748
Bp63502468 (3K6)	103.5	403	3346	3748
Bp63502570 (4B2)	25	403	3346	3748
Bp63502576 (14G13)	960	403	3346	3748
Bp63502584 (4C2)	9	403	3346	3748
Bp63502680 (4D2)	38.75	403	3346	3748
Bp63502683 (4E2)	64.25	403	3346	3748
Bp63502708 (3L6)	10.25	403	3346	3748
Bp63502787 (12A2)	40	403	3346	3748
Bp63502789 (12B2)	13	403	3346	3748
Bp63502790 (12C2)	1.75	403	3346	3748
Bp63502791 (4F2)	12.25	403	3346	3748
Bp63502792 (12D2)	8.25	403	3346	3748
Bp63502793 (12E2)	12.25	403	3346	3748
Bp63502794 (12F2)	23	403	3346	3748
Bp63502795 (12G2)	22.5	403	3346	3748
Bp63502796 (12H2)	4.5	403	3346	3748
Bp63502797 (12A3)	85.25	403	3346	3748
Bp63502798 (12B3)	91.75	403	3346	3748
Bp63502799 (12C3)	145.75	403	3346	3748
Bp63502800 (4G2)	61	403	3346	3748
Bp63502801 (12D3)	202.5	403	3346	3748
Bp63502802 (12E3)	95	403	3346	3748
Bp63502803 (12F3)	24.5	403	3346	3748
Bp63502804 (12G3)	13	403	3346	3748
Bp63502805 (12H3)	28.5	403	3346	3748
Bp63502806 (12A4)	1160	403	3346	3748
Bp63502807 (12B4)	58	403	3346	3748
Bp63502808 (12C4)	12.25	403	3346	3748
Bp63502809 (12D4)	0.01	403	3346	3748
Bp63502810 (12E4)	0.01	403	3346	3748
Bp63503009 (4H2)	11.5	403	3346	3748
Bp63503114 (4A3)	23.5	403	3346	3748
Bp63503115 (14H13)	7.5	403	3346	3748
Bp63503118 (4B3)	2.25	403	3346	3748
Bp63503188 (12F4)	176	403	3346	3748
Bp63503191 (12G4)	169.5	403	3346	3748
Bp63503200 (12H4)	164.75	403	3346	3748
Bp63503218 (12A5)	2217.75	403	3346	3748
Bp63503258 (4C3)	53	403	3346	3748
Bp63503262 (14A14)	13.25	403	3346	3748
Bp63503266 (4D3)	80.5	403	3346	3748
Bp63503342 (14B14)	42.75	403	3346	3748
Bp63503346 (4E3)	86.5	403	3346	3748
Bp63503349 (4F3)	19.5	403	3346	3748
Bp63510016 (4G3)	304.25	403	3346	3748
Bp63510067 (4H3)	82	403	3346	3748
Bp63510094 (4A4)	7	403	3346	3748
Bp63510292 (8O4)	45.25	403	3346	3748
Bp63510293 (8P4)	21	403	3346	3748
Bp63510294 (8I5)	5.5	403	3346	3748
Bp63510379 (4B4)	48.75	403	3346	3748
Bp63510385 (14C14)	129.5	403	3346	3748
Bp63510390 (4C4)	8	403	3346	3748
Bp63510417 (12B5)	139	403	3346	3748
Bp63510418 (12C5)	0.5	403	3346	3748
Bp63510419 (4D4)	0.5	403	3346	3748
Bp63510420 (12D5)	2.5	403	3346	3748
Bp63510421 (4E4)	1	403	3346	3748
Bp63510422 (12E5)	0.01	403	3346	3748
Bp63510423 (12F5)	241.5	403	3346	3748
Bp63510424 (12G5)	120	403	3346	3748
Bp63510425 (12H5)	50	403	3346	3748
Bp63510426 (12A6)	80.5	403	3346	3748
Bp63510428 (12B6)	128.75	403	3346	3748
Bp63510429 (12C6)	96.75	403	3346	3748
Bp63510455 (8J5)	54.5	403	3346	3748
Bp63510459 (8K5)	2.75	403	3346	3748
Bp63510564 (8L5)	39	403	3346	3748
Bp63510624 (3M6)	261.5	403	3346	3748
Bp63510656 (4F4)	8.5	403	3346	3748
Bp63510659 (14D14)	29.75	403	3346	3748
Bp63510663 (4G4)	3	403	3346	3748
Bp63510803 (3N6)	68.5	403	3346	3748
Bp63510905 (8M5)	41.5	403	3346	3748
Bp63510946 (3O6)	51	403	3346	3748
Bp63511017 (3P6)	11.5	403	3346	3748
Bp63511042 (8N5)	55	403	3346	3748
Bp63511049 (4H4)	18.75	403	3346	3748
Bp63511062 (14E14)	8	403	3346	3748
Bp63511076 (4A5)	2	403	3346	3748
Bp63511097 (12D6)	8.25	403	3346	3748
Bp63511127 (8O5)	18.75	403	3346	3748
Bp63511268 (8P5)	7.75	403	3346	3748
Bp63511277 (8I6)	20.5	403	3346	3748
Bp63511285 (8J6)	7	403	3346	3748
Bp63511350 (3I7)	387	403	3346	3748
Bp63511432 (8K6)	25	403	3346	3748
Bp63511492 (12E6)	74.25	403	3346	3748
Bp63511529 (12F6)	0.5	403	3346	3748
Bp63511531 (4B5)	2	403	3346	3748
Bp63511544 (4C5)	199.25	403	3346	3748
Bp63511547 (4D5)	8.5	403	3346	3748
Bp63511593 (4E5)	34.75	403	3346	3748
Bp63511597 (4F5)	100.5	403	3346	3748
Bp63511825 (12G6)	248	403	3346	3748
Bp63511826 (12H6)	0.25	403	3346	3748
Bp63511827 (12A7)	417.25	403	3346	3748
Bp63511828 (4G5)	1.5	403	3346	3748
Bp63511830 (12B7)	0.01	403	3346	3748
Bp63511833 (4H5)	143.75	403	3346	3748
Bp63511834 (12C7)	8	403	3346	3748
Bp63511915 (3J7)	54	403	3346	3748
Bp63512053 (4A6)	8.25	403	3346	3748
Bp63512058 (14F14)	23.5	403	3346	3748
Bp63512064 (4B6)	63.75	403	3346	3748
Bp63512071 (4C6)	22	403	3346	3748
Bp63512086 (14G14)	187	403	3346	3748
Bp63512119 (3K7)	57.25	403	3346	3748
Bp63512348 (8L6)	11.5	403	3346	3748
Bq_5955_01290 (2F6)	0.01	403	3346	3748
Bq_5955_02110 (2G6)	5	403	3346	3748
Bq_5955_08920 (2H6)	5	403	3346	3748
Bq595501390 (14M1)	184.5	403	3346	3748
Bq595501400 (5D13)	9	403	3346	3748
Bq595501420 (5E13)	63.25	403	3346	3748
Bq595501540 (5F13)	100	403	3346	3748
Bq595503580 (5G13)	1.75	403	3346	3748
Bq595503820 (14N1)	4	403	3346	3748
Bq595503850 (5H13)	3.25	403	3346	3748
Bq595503890 (5A14)	27.5	403	3346	3748
Bq595505160 (14O1)	2	403	3346	3748
Bq595505520 (5B14)	97.5	403	3346	3748
Bq595505860 (5C14)	259.5	403	3346	3748
Bq595506120 (5D14)	3.5	403	3346	3748
Bq595507070 (5E14)	14.5	403	3346	3748
Bq595507530 (5F14)	14.75	403	3346	3748
Bq595510030 (5G14)	199.5	403	3346	3748
Bq595510530 (14P1)	0.01	403	3346	3748
Bq595510550 (14I2)	0.5	403	3346	3748
Bq595510570 (14J2)	8.25	403	3346	3748
Bq595510590 (14K2)	86	403	3346	3748
Bq595510610 (14L2)	16.5	403	3346	3748
Bq595510690 (5H14)	5.5	403	3346	3748
Bq595511810 (14M2)	184.75	403	3346	3748
Bq595512200 (5A15)	79.25	403	3346	3748
Bq595513220 (5B15)	3.5	403	3346	3748
Bs_0964_0167 (1D12)	42.75	403	3346	3748
Bs_0964_0232 (1E12)	1.25	403	3346	3748
Bs_0964_0253 (1F12)	0.01	403	3346	3748
Bs_0964_0319 (1G12)	21	403	3346	3748
Bs_0964_0535 (1H12)	13.75	403	3346	3748
Bs_0964_0572 (1I1)	89	403	3346	3748
Bs_0964_0672 (1J1)	9.75	403	3346	3748
Bs_0964_0732 (1K1)	1.5	403	3346	3748
Bs_0964_0959 (1L1)	0.01	403	3346	3748
Bs_0964_1223 (1M1)	1	403	3346	3748
Bs_0964_1785 (1N1)	27	403	3346	3748
Bs_0964_1942 (1O1)	1.5	403	3346	3748
Bs_0964_2143 (1P1)	80	403	3346	3748
Bs_0964_2149 (1I2)	3	403	3346	3748
Bs_0964_2164 (1J2)	10.5	403	3346	3748
Bs_0964_2674 (1K2)	20	403	3346	3748
Bs_4310_0656 (2F7)	125.5	403	3346	3748
Bs09640189 (9J19)	18.75	403	3346	3748
Bs09640290 (2H17)	0.01	403	3346	3748
Bs09640291 (2A18)	20.25	403	3346	3748
Bs09640292 (2B18)	2.75	403	3346	3748
Bs09640293 (2C18)	507.25	403	3346	3748
Bs09640297 (9K19)	97.5	403	3346	3748
Bs09640308 (9L19)	5.25	403	3346	3748
Bs09640385 (9M19)	11.5	403	3346	3748
Bs09640531 (9N19)	0.01	403	3346	3748
Bs09640546 (9O19)	0.01	403	3346	3748
Bs09640568 (9P19)	19.25	403	3346	3748
Bs09640580 (9I20)	22	403	3346	3748
Bs09640740 (9J20)	6.5	403	3346	3748
Bs09640786 (9K20)	0.01	403	3346	3748
Bs09640791 (9L20)	10.5	403	3346	3748
Bs09640838 (9M20)	0.01	403	3346	3748
Bs09640840 (9N20)	25	403	3346	3748
Bs09640854 (9O20)	9	403	3346	3748
Bs09640901 (9P20)	78.25	403	3346	3748
Bs09641058 (9I21)	65.75	403	3346	3748
Bs09641098 (9J21)	0.75	403	3346	3748
Bs09641119 (9K21)	0.01	403	3346	3748
Bs09641749 (9L21)	4.5	403	3346	3748
Bs09641916 (9M21)	0.01	403	3346	3748
Bs09642161 (9N21)	1.75	403	3346	3748
Bs09642372 (9O21)	1.5	403	3346	3748
Bs09642398 (9P21)	0.25	403	3346	3748
Bs09642399 (2D18)	145.25	403	3346	3748
Bs09642573 (9I22)	0.01	403	3346	3748
Bs09642654 (9J22)	14.75	403	3346	3748
Bs09642900 (9K22)	21	403	3346	3748
Bs09643030 (9L22)	10	403	3346	3748
Bs09643108 (9M22)	18.5	403	3346	3748
Bs09643143 (9N22)	7.25	403	3346	3748
Bs09643284 (9O22)	0.01	403	3346	3748
Bs09643354 (9P22)	0.01	403	3346	3748
Bs09643518 (9I23)	57.25	403	3346	3748
Bs09643643 (9J23)	81.25	403	3346	3748
Bs09643754 (9K23)	18.5	403	3346	3748
Bs09643772 (2E18)	0.75	403	3346	3748
Bs09643860 (9L23)	24	403	3346	3748
Bs09643989 (2F18)	0.01	403	3346	3748
Bs09644063 (9M23)	1.25	403	3346	3748
Bs43100143 (14L8)	60.5	403	3346	3748
Bs43100339 (5B18)	7.5	403	3346	3748
Bs43100448 (5C18)	18.5	403	3346	3748
Bs43100498 (14M8)	0.01	403	3346	3748
Bs43101059 (5D18)	73.5	403	3346	3748
Bs43101401 (5E18)	5	403	3346	3748
Bs43102009 (5F18)	13.75	403	3346	3748
Bs43110914 (5G18)	175.5	403	3346	3748
Bt_5957_0251 (1L2)	24.5	403	3346	3748
Bt_5957_0376 (1M2)	1	403	3346	3748
Bt_5957_0416 (1N2)	12.5	403	3346	3748
Bt_5957_0513 (1O2)	57.25	403	3346	3748
Bt_5957_0983 (1P2)	8.75	403	3346	3748
Bt_5957_1008 (1I3)	10.5	403	3346	3748
Bt_5957_1337 (1J3)	13.5	403	3346	3748
Bt_5957_1508 (1K3)	132	403	3346	3748
Bt_5957_1671 (1L3)	25.25	403	3346	3748
Bt_5957_1677 (1M3)	21.75	403	3346	3748
Bt_5957_1729 (1N3)	0.01	403	3346	3748
Bt_5957_2122 (1O3)	22	403	3346	3748
Bt_5957_2800 (1P3)	22	403	3346	3748
Bt_5957_2822 (1I4)	6.25	403	3346	3748
Bt_5957_2892 (1J4)	1.5	403	3346	3748
Bt_5957_4727 (1K4)	107	403	3346	3748
Bt46630114 (14F3)	7.75	403	3346	3748
Bt46630115 (6C21)	20.5	403	3346	3748
Bt46630148 (14G3)	14.25	403	3346	3748
Bt46630162 (14H3)	5.25	403	3346	3748
Bt46630299 (14A4)	13.75	403	3346	3748
Bt46630300 (14B4)	0.01	403	3346	3748
Bt46630304 (14C4)	1.5	403	3346	3748
Bt46630305 (3E12)	270.25	403	3346	3748
Bt46630588 (14D4)	6.5	403	3346	3748
Bt46630655 (14E4)	6	403	3346	3748
Bt46630670 (14F4)	3	403	3346	3748
Bt46630672 (3F12)	2.5	403	3346	3748
Bt46630678 (14G4)	5	403	3346	3748
Bt46630679 (14H4)	0.01	403	3346	3748
Bt46630702 (3G12)	10	403	3346	3748
Bt46630743 (14A5)	3	403	3346	3748
Bt46630801 (14B5)	8.5	403	3346	3748
Bt46630803 (3H12)	36.5	403	3346	3748
Bt46630884 (14C5)	1.5	403	3346	3748
Bt46630886 (14D5)	0.01	403	3346	3748
Bt46630943 (14E5)	11	403	3346	3748
Bt46631249 (14F5)	0.5	403	3346	3748
Bt46631254 (14G5)	2	403	3346	3748
Bt46631343 (14H5)	0.01	403	3346	3748
Bt46631356 (14A6)	0.01	403	3346	3748
Bt46631387 (14B6)	52.75	403	3346	3748
Bt46631410 (3I1)	5.25	403	3346	3748
Bt46631427 (3J1)	10.25	403	3346	3748
Bt46631496 (14C6)	8.25	403	3346	3748
Bt46631522 (14D6)	0.01	403	3346	3748
Bt46631566 (14E6)	20	403	3346	3748
Bt46631608 (14F6)	15	403	3346	3748
Bt46631693 (14G6)	22.5	403	3346	3748
Bt46631735 (14H6)	27.25	403	3346	3748
Bt46631965 (14A7)	12.25	403	3346	3748
Bt46631966 (14B7)	1	403	3346	3748
Bt46631967 (14C7)	66	403	3346	3748
Bt46631971 (14D7)	8.5	403	3346	3748
Bt46631983 (3K1)	1.5	403	3346	3748
Bt46632038 (14E7)	0.01	403	3346	3748
Bt46632061 (3L1)	6	403	3346	3748
Bt46632121 (14F7)	5.5	403	3346	3748
Bt46632252 (3M1)	57	403	3346	3748
Bt46632307 (3N1)	11	403	3346	3748
Bt46632451 (3O1)	0.5	403	3346	3748
Bt46632501 (14G7)	1	403	3346	3748
Bt46632686 (14H7)	1.75	403	3346	3748
Bt46632789 (14A8)	11	403	3346	3748
Bt46632794 (14B8)	20	403	3346	3748
Bt46632940 (14C8)	9.25	403	3346	3748
Bt46632941 (14D8)	3.5	403	3346	3748
Bt46632942 (14E8)	7.25	403	3346	3748
Bt46633078 (3P1)	45.5	403	3346	3748
Bt46633119 (6D21)	4.25	403	3346	3748
Bt46633187 (14F8)	4.5	403	3346	3748
Bt46633212 (14G8)	4	403	3346	3748
Bt46633337 (14H8)	20.5	403	3346	3748
Bt46633338 (14A9)	5.5	403	3346	3748
Bt46633339 (14B9)	9.75	403	3346	3748
Bt46633453 (14C9)	571	403	3346	3748
Bt46633459 (3I2)	8.75	403	3346	3748
Bt46633804 (14D9)	43	403	3346	3748
Bt46633816 (14E9)	615	403	3346	3748
Bt46633968 (14F9)	70.75	403	3346	3748
Bt46634370 (14G9)	519.5	403	3346	3748
Bt46634507 (3J2)	11	403	3346	3748
Bt46634694 (14H9)	0.01	403	3346	3748
Bt46634695 (14A10)	3.5	403	3346	3748
Bt59571010 (2G18)	14.5	403	3346	3748
Bt59571014 (2H18)	51.5	403	3346	3748
Bt59572353 (2A19)	11.25	403	3346	3748
Bt59572420 (2B19)	2.5	403	3346	3748
Bt59572890 (2C19)	229.5	403	3346	3748
Bt59572891 (2D19)	26	403	3346	3748
Bt59572893 (2E19)	7.25	403	3346	3748
Bt76500073 (8M6)	11.5	403	3346	3748
Bt76500074 (8N6)	138.75	403	3346	3748
Bt76500110 (8O6)	99.75	403	3346	3748
Bt76500295 (4D6)	64	403	3346	3748
Bt76500597 (8P6)	5.5	403	3346	3748
Bt76500735 (8I7)	38.5	403	3346	3748
Bt76500742 (8J7)	10.5	403	3346	3748
Bt76500744 (8K7)	54.25	403	3346	3748
Bt76500745 (8L7)	0.01	403	3346	3748
Bt76500750 (8M7)	14	403	3346	3748
Bt76500751 (8N7)	31	403	3346	3748
Bt76500752 (8O7)	28	403	3346	3748
Bt76500754 (8P7)	1.75	403	3346	3748
Bt76500755 (8I8)	8.25	403	3346	3748
Bt76500776 (8J8)	0.01	403	3346	3748
Bt76500777 (4E6)	779.75	403	3346	3748
Bt76500816 (8K8)	4	403	3346	3748
Bt76500822 (4F6)	67.25	403	3346	3748
Bt76500823 (4G6)	157.5	403	3346	3748
Bt76500825 (4H6)	28	403	3346	3748
Bt76500826 (4A7)	101.5	403	3346	3748
Bt76500828 (4B7)	0.01	403	3346	3748
Bt76500829 (4C7)	0.25	403	3346	3748
Bt76500830 (4D7)	0.5	403	3346	3748
Bt76500831 (4E7)	21.25	403	3346	3748
Bt76500832 (4F7)	6.25	403	3346	3748
Bt76500835 (4G7)	6.5	403	3346	3748
Bt76500836 (4H7)	24	403	3346	3748
Bt76500837 (4A8)	1949	403	3346	3748
Bt76500838 (4B8)	11.75	403	3346	3748
Bt76500839 (4C8)	37.5	403	3346	3748
Bt76500840 (4D8)	382.5	403	3346	3748
Bt76500842 (4E8)	11.75	403	3346	3748
Bt76500848 (4F8)	5.5	403	3346	3748
Bt76500850 (4G8)	52.75	403	3346	3748
Bt76500925 (4H8)	1	403	3346	3748
Bt76500958 (8L8)	9.5	403	3346	3748
Bt76500959 (8M8)	5.75	403	3346	3748
Bt76500961 (8N8)	14.25	403	3346	3748
Bt76501011 (8O8)	31.75	403	3346	3748
Bt76501108 (4A9)	166.5	403	3346	3748
Bt76501184 (8P8)	0.5	403	3346	3748
Bt76501241 (4B9)	179.5	403	3346	3748
Bt76501375 (8I9)	31.75	403	3346	3748
Bt76501450 (4C9)	9	403	3346	3748
Bt76501597 (4D9)	0.01	403	3346	3748
Bt76501647 (8J9)	2	403	3346	3748
Bt76501691 (8K9)	5.5	403	3346	3748
Bt76501753 (4E9)	331.5	403	3346	3748
Bt76501791 (4F9)	11.25	403	3346	3748
Bt76501875 (4G9)	36.75	403	3346	3748
Bt76501956 (8L9)	21.75	403	3346	3748
Bt76501957 (8M9)	55.75	403	3346	3748
Bt76501960 (8N9)	18.5	403	3346	3748
Bt76502179 (4H9)	10.25	403	3346	3748
Bt76502230 (4A10)	9	403	3346	3748
Bt76502336 (8O9)	3.75	403	3346	3748
Bt76502370 (8P9)	6	403	3346	3748
Bt76510022 (4B10)	105	403	3346	3748
Bt76510106 (4C10)	29.25	403	3346	3748
Bt76510115 (8I10)	187.5	403	3346	3748
Bt76510116 (8J10)	25.5	403	3346	3748
Bt76510575 (8K10)	0.5	403	3346	3748
Bt76510623 (4D10)	25	403	3346	3748
Bt76510796 (8L10)	100	403	3346	3748
Bt76510880 (4E10)	4.25	403	3346	3748
Bt76510903 (4F10)	0.25	403	3346	3748
Bt76511134 (8M10)	40.75	403	3346	3748
Bt76511135 (8N10)	0.01	403	3346	3748
Bt76511325 (12D7)	2.5	403	3346	3748
Bt76511327 (12E7)	341.5	403	3346	3748
Bt76511337 (12F7)	1.75	403	3346	3748
Bt76511338 (12G7)	5	403	3346	3748
Bt76511340 (12H7)	0.01	403	3346	3748
Bt76511356 (12A8)	46.5	403	3346	3748
Bt76511424 (4G10)	0.01	403	3346	3748
Bt76511546 (4H10)	12.5	403	3346	3748
Bt76511951 (4A11)	4	403	3346	3748
Bt76512211 (4B11)	29.5	403	3346	3748
Bt76512444 (8O10)	277.75	403	3346	3748
Bt76512560 (4C11)	38.75	403	3346	3748
Bt76513000 (8P10)	11	403	3346	3748
Bt76513001 (12B8)	110.75	403	3346	3748
Bt76513216 (4D11)	0.01	403	3346	3748
Bt76513246 (4E11)	7.5	403	3346	3748
Ca_3030_0190 (2B8)	36	403	3346	3748
Ca19880029 (4E15)	38.75	403	3346	3748
Ca19880104 (8I11)	0.01	403	3346	3748
Ca19880105 (8J11)	6	403	3346	3748
Ca19880131 (4F15)	230.5	403	3346	3748
Ca30300235 (4G15)	7.5	403	3346	3748
Ca30300236 (8K11)	94.75	403	3346	3748
Ca30300241 (8L11)	64.5	403	3346	3748
Ca30300370 (14H14)	5	403	3346	3748
Ca30300482 (4H15)	116.25	403	3346	3748
Ca30300501 (4A16)	3.25	403	3346	3748
Ca30300506 (14A15)	0.01	403	3346	3748
Ca30300560 (8M11)	1	403	3346	3748
Ca30300762 (4B16)	0.01	403	3346	3748
Ca30300833 (8N11)	46.5	403	3346	3748
Ca30300847 (8O11)	16	403	3346	3748
Ca30300854 (8P11)	46.5	403	3346	3748
Ca30300866 (8I12)	2.75	403	3346	3748
Ca30300882 (4C16)	0.5	403	3346	3748
Ca30300883 (8J12)	79	403	3346	3748
Ca30300963 (4D16)	85.25	403	3346	3748
Ca30301019 (4E16)	19.25	403	3346	3748
Ca30301079 (4F16)	4.5	403	3346	3748
Ca30301245 (14B15)	99.5	403	3346	3748
Ca30301246 (14C15)	0.5	403	3346	3748
Ca30301247 (14D15)	14.75	403	3346	3748
Ca30301363 (14E15)	96.5	403	3346	3748
Ca30301411 (14F15)	4.75	403	3346	3748
Ca30301412 (14G15)	18.5	403	3346	3748
Ca30301447 (4G16)	0.01	403	3346	3748
Ca30301448 (4H16)	0.25	403	3346	3748
Ca30301464 (14H15)	3	403	3346	3748
Ca30301611 (8K12)	137.25	403	3346	3748
Ca30301612 (8L12)	23	403	3346	3748
Ca30301613 (8M12)	8.75	403	3346	3748
Ca30301688 (14A16)	20.5	403	3346	3748
Ca30301847 (14B16)	4	403	3346	3748
Ca30302493 (4A17)	32.75	403	3346	3748
Ca30302572 (4B17)	35	403	3346	3748
Ca30302753 (4C17)	22.5	403	3346	3748
Ca30302808 (4D17)	2.5	403	3346	3748
Ca30303047 (4E17)	3	403	3346	3748
Ca30303281 (8N12)	0.01	403	3346	3748
Ca30303282 (8O12)	29.5	403	3346	3748
Ca30303295 (8P12)	20.5	403	3346	3748
Ca30303354 (4F17)	18.5	403	3346	3748
Ca30303389 (4G17)	1	403	3346	3748
Ca30303414 (8A13)	112.5	403	3346	3748
Ca30303415 (8B13)	10.5	403	3346	3748
Ca30303443 (8C13)	43	403	3346	3748
Ca30303444 (8D13)	11.5	403	3346	3748
Ca30303474 (4H17)	0.01	403	3346	3748
Ca30303668 (4A18)	320.25	403	3346	3748
Ca30303686 (4B18)	572.25	403	3346	3748
Ca4552039 (5B21)	30	403	3346	3748
Ca4552041 (12C8)	4	403	3346	3748
Ca4552443 (5C21)	1.5	403	3346	3748
Ca4552904 (5D21)	3.75	403	3346	3748
Ca4552906 (5E21)	0.01	403	3346	3748
Ca4552907 (5F21)	0.01	403	3346	3748
Ca4552908 (5G21)	3	403	3346	3748
Ca4552909 (5H21)	4	403	3346	3748
Ca58610538 (10M3)	63	403	3346	3748
Ca58610550 (10N3)	0.01	403	3346	3748
Ca58610552 (10O3)	0.5	403	3346	3748
Ca58610633 (10P3)	19.5	403	3346	3748
Ca58611219 (10I4)	3	403	3346	3748
Cb_2971_0404 (2A9)	9.5	403	3346	3748
Cb_2971_0817 (2B9)	15.5	403	3346	3748
Cb29710118 (14D21)	11.25	403	3346	3748
Cb29710281 (14E21)	21.25	403	3346	3748
Cb29710550 (14F21)	42.5	403	3346	3748
Cb29710753 (14G21)	93.25	403	3346	3748
Cb29710797 (4C19)	1.25	403	3346	3748
Cb29710798 (4D19)	35.25	403	3346	3748
Cb29710804 (14H21)	69.5	403	3346	3748
Cb29710844 (14A22)	28	403	3346	3748
Cb29710959 (4E19)	0.5	403	3346	3748
Cb29711093 (14B22)	2	403	3346	3748
Cb29711122 (14C22)	98	403	3346	3748
Cb29711136 (14D22)	3.5	403	3346	3748
Cb29711137 (14E22)	0.01	403	3346	3748
Cb29711138 (14F22)	6.75	403	3346	3748
Cb29711179 (4F19)	68	403	3346	3748
Cb29711208 (4G19)	9.5	403	3346	3748
Cb29711244 (4H19)	68	403	3346	3748
Cb29711708 (14G22)	38.5	403	3346	3748
Cb29711756 (4A20)	39.25	403	3346	3748
Cb29711822 (14H22)	11	403	3346	3748
Cb29711887 (14A23)	0.01	403	3346	3748
Cb29711967 (4B20)	2195	403	3346	3748
Cb29711978 (14B23)	0.01	403	3346	3748
Cc_6134_01 (1M6)	303	403	3346	3748
Cc_6134_30 (1N6)	118	403	3346	3748
Cc26960575 (4C13)	62	403	3346	3748
Cc26960751 (4D13)	4.5	403	3346	3748
Cc26960939 (4E13)	97.75	403	3346	3748
Cc26961025 (4F13)	16	403	3346	3748
Cc26961047 (4G13)	2	403	3346	3748
Cc26961122 (4H13)	6.75	403	3346	3748
Cc26961230 (4A14)	164.25	403	3346	3748
Cc26961281 (4B14)	12.5	403	3346	3748
Cc26961324 (4C14)	62	403	3346	3748
Cc26961521 (4D14)	550.5	403	3346	3748
Cc26961622 (4E14)	468.5	403	3346	3748
Cc26962139 (4F14)	12.25	403	3346	3748
Cc26962867 (4G14)	7.5	403	3346	3748
Cc26962894 (4H14)	16.75	403	3346	3748
Cc26963262 (4A15)	435.75	403	3346	3748
Cc26963561 (4B15)	16	403	3346	3748
Cc26963605 (4C15)	30	403	3346	3748
Cc26963715 (4D15)	16.25	403	3346	3748
Cc336100035 (5E19)	16.5	403	3346	3748
Cc336100038 (5F19)	15.75	403	3346	3748
Cc336100040 (5G19)	41.5	403	3346	3748
Cc336100049 (5H19)	150	403	3346	3748
Cc336100370 (5A20)	6.5	403	3346	3748
Cc336100457 (5B20)	50	403	3346	3748
Cc336100460 (5C20)	0.25	403	3346	3748
Cc336100740 (5D20)	5.5	403	3346	3748
Cc336100935 (5E20)	3.75	403	3346	3748
Cc336100937 (5F20)	41.75	403	3346	3748
Cc336100939 (5G20)	54	403	3346	3748
Cc336100940 (5H20)	19.5	403	3346	3748
Cc336100952 (5A21)	0.01	403	3346	3748
Cc61343129 (4F11)	0.01	403	3346	3748
Cc61343135 (4G11)	15.5	403	3346	3748
Cc61343136 (4H11)	285	403	3346	3748
Cc61343140 (4A12)	4	403	3346	3748
Cc61343141 (4B12)	0.25	403	3346	3748
Cc61343142 (4C12)	0.01	403	3346	3748
Cd_2935_1262 (2G8)	6.5	403	3346	3748
Cd06300344 (16F20)	19.25	403	3346	3748
Cd06300363 (16G20)	0.01	403	3346	3748
Cd06300365 (16H20)	30.25	403	3346	3748
Cd06300434 (16A21)	26	403	3346	3748
Cd06300456 (16B21)	0.01	403	3346	3748
Cd06300458 (16C21)	15	403	3346	3748
Cd06300470 (16D21)	10.75	403	3346	3748
Cd06300479 (16E21)	23.25	403	3346	3748
Cd06300480 (16F21)	26.5	403	3346	3748
Cd06300488 (16G21)	14	403	3346	3748
Cd06300527 (16H21)	2	403	3346	3748
Cd06300548 (16A22)	10	403	3346	3748
Cd06300630 (16B22)	22	403	3346	3748
Cd06300646 (16C22)	24.75	403	3346	3748
Cd06300655 (16D22)	67.75	403	3346	3748
Cd06300660a (16E22)	13	403	3346	3748
Cd06300660b (16F22)	10.25	403	3346	3748
Cd06300660d (16G22)	17.5	403	3346	3748
Cd06300660e (16H22)	22.25	403	3346	3748
Cd06300660f (16A23)	33	403	3346	3748
Cd06300660g (16B23)	11.75	403	3346	3748
Cd06300663a (16C23)	7.5	403	3346	3748
Cd06300663b (16D23)	0.01	403	3346	3748
Cd06300663c (16E23)	10.25	403	3346	3748
Cd06300663d (16F23)	0.01	403	3346	3748
Cd06300663f (16G23)	2	403	3346	3748
Cd06300663g (16H23)	0.25	403	3346	3748
Cd06300663h (16A24)	4	403	3346	3748
Cd06300665 (16B24)	3.5	403	3346	3748
Cd06300666 (16C24)	3	403	3346	3748
Cd06300781 (16D24)	9.5	403	3346	3748
Cd06300823 (16E24)	4	403	3346	3748
Cd06300824 (16F24)	4	403	3346	3748
Cd06300829 (16G24)	7.5	403	3346	3748
Cd06300985 (16H24)	12.5	403	3346	3748
Cd06301095 (16I1)	4.25	403	3346	3748
Cd06301096 (16J1)	20	403	3346	3748
Cd06301148 (16K1)	0.01	403	3346	3748
Cd06301229 (16L1)	5.5	403	3346	3748
Cd06301240 (16M1)	9	403	3346	3748
Cd06301289 (16N1)	3.25	403	3346	3748
Cd06301350 (16O1)	21	403	3346	3748
Cd06301351 (16P1)	1	403	3346	3748
Cd06301418 (16I2)	0.01	403	3346	3748
Cd06301506 (16J2)	3.25	403	3346	3748
Cd06301541 (16K2)	24	403	3346	3748
Cd06301546 (16L2)	0.01	403	3346	3748
Cd06301626 (16M2)	9.75	403	3346	3748
Cd06301631 (16N2)	6.5	403	3346	3748
Cd06301634 (16O2)	22.75	403	3346	3748
Cd06301635 (16P2)	157	403	3346	3748
Cd06301636 (16I3)	3.5	403	3346	3748
Cd06301639 (16J3)	3.25	403	3346	3748
Cd06301652 (16K3)	38.75	403	3346	3748
Cd06301655 (16L3)	106.75	403	3346	3748
Cd06301799 (16M3)	1	403	3346	3748
Cd06301809 (16N3)	3.5	403	3346	3748
Cd06301908 (16O3)	118	403	3346	3748
Cd06301915 (16P3)	6	403	3346	3748
Cd06301921 (16I4)	0.01	403	3346	3748
Cd06302003 (16J4)	3	403	3346	3748
Cd06302407 (16K4)	4.5	403	3346	3748
Cd06302408 (16L4)	0.5	403	3346	3748
Cd06302593 (16M4)	1	403	3346	3748
Cd06302669 (16N4)	1.75	403	3346	3748
Cd06302769 (16O4)	19.75	403	3346	3748
Cd06302874 (16P4)	17.5	403	3346	3748
Cd06302886 (16I5)	1	403	3346	3748
Cd06303196 (16J5)	9.25	403	3346	3748
Cd06303198 (16K5)	7.5	403	3346	3748
Cd06303207 (16L5)	35.25	403	3346	3748
Cd06303217 (16M5)	10.5	403	3346	3748
Cd06303361 (16N5)	105	403	3346	3748
Cd06303611 (16O5)	5.5	403	3346	3748
Cd06303612 (16P5)	257.5	403	3346	3748
Cd06303651 (16I6)	3.25	403	3346	3748
Cd29350222 (12O3)	0.01	403	3346	3748
Cd29350272 (8A16)	6.75	403	3346	3748
Cd29350436 (12P3)	14	403	3346	3748
Cd29350472 (12I4)	8.5	403	3346	3748
Cd29350619 (12J4)	0.25	403	3346	3748
Cd29350753 (8B16)	5.25	403	3346	3748
Cd29350852 (12K4)	7.75	403	3346	3748
Cd29350936 (12L4)	0.01	403	3346	3748
Cd29350965 (8C16)	15.5	403	3346	3748
Cd29350988 (12M4)	6.75	403	3346	3748
Cd29351180 (12N4)	0.01	403	3346	3748
Cd29351532 (12O4)	55	403	3346	3748
Cd29351729 (12P4)	8.75	403	3346	3748
Cd29351752 (12I5)	8.75	403	3346	3748
Cd29352337 (12J5)	5	403	3346	3748
Ce_4369_1675 (2H8)	1.5	403	3346	3748
Ce43690730 (12K5)	1101.5	403	3346	3748
Ce43690875 (8D16)	1.5	403	3346	3748
Ce43690878 (8E16)	0.01	403	3346	3748
Ce43691172 (12L5)	897	403	3346	3748
Ce43691191 (12M5)	2.75	403	3346	3748
Ce43691812 (12N5)	0.01	403	3346	3748
Ce43692531 (8F16)	0.01	403	3346	3748
Ce43692608 (8G16)	0.25	403	3346	3748
Ce43692678 (12O5)	305.5	403	3346	3748
Ce43692851 (8H16)	16.75	403	3346	3748
Cf5061550 (10J4)	3.25	403	3346	3748
Cg34500228 (12P5)	11	403	3346	3748
Cg34500232 (12I6)	3324	403	3346	3748
Cg34500258 (8A17)	1.5	403	3346	3748
Cg34500599 (12J6)	517.25	403	3346	3748
Cg34500887 (12K6)	200	403	3346	3748
Cg34501049 (8B17)	4.5	403	3346	3748
Cg34501453 (8C17)	14.5	403	3346	3748
Cg34501458 (8D17)	0.01	403	3346	3748
Cg34501895 (8E17)	11	403	3346	3748
Cg34501907 (12L6)	117.5	403	3346	3748
Cg34502065 (12M6)	6.5	403	3346	3748
Cg34502178 (8F17)	2.25	403	3346	3748
Cg34502331 (8G17)	6.5	403	3346	3748
Cg34502680 (12N6)	463.25	403	3346	3748
Cg34502982 (8H17)	0.01	403	3346	3748
Cj_2163_0020c (1L4)	10	403	3346	3748
Cj_2163_0078c (1M4)	3	403	3346	3748
Cj_2163_0079c (1N4)	10	403	3346	3748
Cj_2163_0169 (1O4)	10	403	3346	3748
Cj_2163_0334 (1P4)	48.5	403	3346	3748
Cj_2163_0366c (1I5)	62	403	3346	3748
Cj_2163_0596 (1J5)	3.5	403	3346	3748
Cj_2163_0778 (1K5)	11.75	403	3346	3748
Cj_2163_0779 (1L5)	6	403	3346	3748
Cj_2163_0914c (1M5)	1.5	403	3346	3748
Cj_2163_0922c (1N5)	9	403	3346	3748
Cj_2163_0977 (1O5)	31	403	3346	3748
Cj_2163_1126c (1P5)	9.75	403	3346	3748
Cj_2163_1478c (1I6)	2.75	403	3346	3748
Cj_5012_0005 (1L6)	225.75	403	3346	3748
Cj21630183 (10K1)	1.5	403	3346	3748
Cj21631031 (10L1)	0.01	403	3346	3748
Cj21631032 (10M1)	0.75	403	3346	3748
Cj21631187c (10N1)	12.75	403	3346	3748
Cj21631257c (10O1)	1	403	3346	3748
Cj21631371 (10P1)		403	3346	3748
Cj21631375 (5H18)	0.75	403	3346	3748
Cj21631687 (10I2)	58.5	403	3346	3748
Cj39120034 (5A19)	20.25	403	3346	3748
Cj39120175 (10J2)	13.5	403	3346	3748
Cj39120354 (4D12)	10.75	403	3346	3748
Cj39120414 (10K2)	70	403	3346	3748
Cj39120416 (10L2)	0.25	403	3346	3748
Cj39120691 (4E12)	1.25	403	3346	3748
Cj39120783 (5B19)	0.25	403	3346	3748
Cj39120837 (10M2)	0.01	403	3346	3748
Cj39121291 (10N2)	8.5	403	3346	3748
Cj39121295 (10O2)	8	403	3346	3748
Cj39121308 (4F12)	5.75	403	3346	3748
Cj39121389 (5C19)	1.5	403	3346	3748
Cj39121520 (10P2)	28.25	403	3346	3748
Cj39121521 (10I3)	5.5	403	3346	3748
Cj39121526 (10J3)	12.5	403	3346	3748
Cj39121528 (10K3)	41.5	403	3346	3748
Cj39121732 (10L3)	9.75	403	3346	3748
Cj39121733 (5D19)	0.01	403	3346	3748
Cj501210002 (4G12)	4.75	403	3346	3748
Cj501210003 (4H12)	74	403	3346	3748
Cj501210006 (4A13)	0.5	403	3346	3748
Cj501210053 (4B13)	10.5	403	3346	3748
Cjej_2163_Cj0077c (2O1)	0.25	403	3346	3748
Cjej_2163_Cj0205 (2P1)	0.5	403	3346	3748
Cjej_2163_Cj1234 (2I2)	6	403	3346	3748
Cm26200043 (12D8)	5	403	3346	3748
Cm26200045 (5A22)	99	403	3346	3748
Cm26200249 (5B22)	114.5	403	3346	3748
Cm26200364 (5C22)	124.5	403	3346	3748
Cm26200365 (5D22)	4	403	3346	3748
Cm26200437 (5E22)	0.01	403	3346	3748
Cm26200438 (5F22)	9.25	403	3346	3748
Cm26200439 (5G22)	39	403	3346	3748
Cm26200706 (5H22)	31.75	403	3346	3748
Cm26200848 (5A23)	29.25	403	3346	3748
Cm26200851 (5B23)	10	403	3346	3748
Cm26200852 (5C23)	7	403	3346	3748
Cm26200853 (5D23)	116	403	3346	3748
Cp_3366_0437 (2C8)	126.25	403	3346	3748
Cp_3366_1354 (2D8)	3	403	3346	3748
Cp09220394 (5E23)	170.5	403	3346	3748
Cp21790039 (12E8)	150.75	403	3346	3748
Cp21790053 (12F8)	0.5	403	3346	3748
Cp21790100 (12G8)	0.5	403	3346	3748
Cp21790105 (12H8)	3	403	3346	3748
Cp21790244 (5F23)		403	3346	3748
Cp21790433 (12A9)	11.75	403	3346	3748
Cp21790434 (5G23)	5	403	3346	3748
Cp21790435 (5H23)	3.5	403	3346	3748
Cp21790836 (5A24)	1.25	403	3346	3748
Cp21790959 (12B9)	0.01	403	3346	3748
Cp21791045 (5B24)	9	403	3346	3748
Cp21791046 (5C24)	0.01	403	3346	3748
Cp21791047 (5D24)	0.01	403	3346	3748
Cp21791048 (5E24)	0.01	403	3346	3748
Cp21791060 (5F24)	7.5	403	3346	3748
Cp33660036 (4C18)	17.75	403	3346	3748
Cp33660101 (8E13)	0.5	403	3346	3748
Cp33660501 (14C16)	0.01	403	3346	3748
Cp33660606 (8F13)	59	403	3346	3748
Cp33660838 (8G13)	15.5	403	3346	3748
Cp33661184 (4D18)	5.75	403	3346	3748
Cp33661186 (4E18)	45.5	403	3346	3748
Cp33661238 (8H13)	91.5	403	3346	3748
Cp33661258 (8A14)	0.5	403	3346	3748
Cp33661604 (4F18)	12.75	403	3346	3748
Cp33661818 (8B14)	13.5	403	3346	3748
Cp33661915 (8C14)	13.75	403	3346	3748
Cp33661962 (14D16)	13	403	3346	3748
Cp33662395 (10O10)	0.01	403	3346	3748
Cp39100154 (12B10)	7.25	403	3346	3748
Cp39100288 (12C10)	41	403	3346	3748
Cp39100361 (12D10)	7.5	403	3346	3748
Cp39100483 (12E10)	30.75	403	3346	3748
Cp39100501 (12F10)	20.5	403	3346	3748
Cp39100720 (12G10)	1.25	403	3346	3748
Cp39100745 (12H10)	54	403	3346	3748
Cp39100797 (12A11)	20.5	403	3346	3748
Cp39100954 (12B11)	26	403	3346	3748
Cp39101195 (12C11)	0.25	403	3346	3748
Cp39101223 (12D11)	8.75	403	3346	3748
Cp39101235 (12E11)	1	403	3346	3748
Cp39101344 (12F11)	7	403	3346	3748
Cp39101375 (12G11)	33.5	403	3346	3748
Cp39101411 (12H11)	119.5	403	3346	3748
Cp39101414 (12A12)	0.01	403	3346	3748
Cp39101848 (12B12)	32.25	403	3346	3748
Cp39101894 (12C12)	17.5	403	3346	3748
Cp39101961 (12D12)	0.01	403	3346	3748
Cp39102086 (12E12)	0.01	403	3346	3748
Cp39102384 (12F12)	1.5	403	3346	3748
Cp39102441 (12G12)	24.5	403	3346	3748
Cp39102563 (12H12)	0.01	403	3346	3748
Cp39102619 (12I1)	15	403	3346	3748
Cp39102667 (12J1)	43.75	403	3346	3748
Cp39102843 (12K1)	0.01	403	3346	3748
Cp39102915 (12L1)	5.25	403	3346	3748
Cp39103191 (12M1)	2	403	3346	3748
[truncated: 4,111 more rows]
