# Supplementary material for: The Sudden Dominance of bla CTX–M Harbouring Plasmids in Shigella spp. Circulating in Southern Vietnam
Source: PLoS Negl Trop Dis. 2010 Jun 8;4(6):e702. doi: 10.1371/journal.pntd.0000702 (PMC2882334; doi:10.1371/journal.pntd.0000702)
Supplement: Dataset S2 — Raw microarray data for all S. sonnei isolates. (1.03 MB XLS) [file pntd.0000702.s003.xls]

## Sheet: Raw1
Reporter	DE0115	DE0477	DE0685	DE0891	DE1150	DE1198	DE1256	DE0611	EG0204	EG0373	EG0395	EG0430	EG1007	EG1008	EG1009
Aa0918101	1682	0.01	464	1382	871.5	0.01	369.25	1178.25	0.01	0.01	0.01	694.5	4.5	983.25	4
Aa09181091	3953	136.75	0.01	2033	1196.75	0.01	0.01	485.5	0.01	5	1.75	318.5	11.5	193	1.25
Aa0918123	3761.5	120.25	5.25	1854.5	1303.25	0.01	3	489.25	4.5	3.75	16.75	529	0.01	124	152.25
Aa09181579	4475.5	0.01	59.5	3020.5	1446.5	0.01	15.25	144.75	3.5	0.01	26	913.5	8.25	524.75	22.75
Aa09181789	1991.5	116.25	0.01	2107.25	1385.5	1	0.01	0.01	0.01	0.01	25	319.5	0.01	0.01	150.5
Aa09181834	3030.5	24.25	854	2296	1097	1	388.25	1310	0.01	5	0.01	581.5	0.01	1097	7.75
Aa09182120	3037	70.75	233.75	1968.25	1001.5	0.01	0.01	858	0.01	0.01	372	728.25	28	721.5	7
Aa0918685	4121	297	0.01	1852.25	1444.25	7.5	86.75	645.5	0.01	22.5	8.75	1359.25	10	957	73.75
Aa0918698	4249.75	240.25	276	2374.5	1442.25	0.01	0.01	693.75	2.5	2	0.25	605.75	0.01	305.5	67.75
Aa0918773	3933.75	66.5	363	2837	1044.5	0.5	68.5	916.5	0.01	0.75	6.5	864.25	5.75	703	7.25
Ab258321103	3875.75	53	54.5	1893.5	1010	0.01	0.01	0.01	7	2.75	13	654	8	0.01	0.01
Ab258321163	3455.25	181	0.01	1969.25	1480	1	1.75	488.75	157.5	0.01	37	1037.25	0.01	718.75	0.01
Ab258321165	3658.75	0.01	0.01	1419.5	1017.75	2	3.25	0.01	0.01	1.5	318	668.75	8.25	291.75	1
Ab258321166	3160.25	126	229.5	1553.25	1255	0.01	4	536	14.75	4.5	5	299	9	552.5	0.01
Ab258321176	2991.75	169	275.25	1120.75	625.5	6.5	0.01	876.5	1.5	1	5.5	883.75	11.5	558.5	5.5
Ab258321814	4552	363.5	5.75	1377	815.5	0.01	0.01	0.01	4	2	79	1095.5	13.25	0.01	0.01
Ab687708	4367	265.25	0.01	4140.5	1763	22.75	0.01	40	44.25	125.5	79	959	17.75	0.01	1.5
Abr23802	5377.5	664.25	430.25	3720.75	2012.25	245.5	183	1150	119.25	62.5	88.75	1246.5	50.25	1177.75	10
Abr5001	7392	263.25	20.25	4757	1755.5	0.75	7	0.01	28.25	0.01	227	1727.5	171.5	0.01	154
Abr5203	7742.75	720.5	525.75	3151.5	2747.25	0.5	0.01	628.75	3	0.5	258.5	1208	17.75	412	40
AbrM501	4540.5	303.5	272.25	2680.75	1608.5	0.01	0.01	1514.25	1	6.5	139.75	909	1	811.5	92
AbrSAL106	6990.5	253.5	0.01	2700.25	1401	0.5	0.01	646	10	1.5	66.25	1506.5	45.5	313	142.5
AbrU9501	5158.5	403.5	626.25	2413.75	1067.5	0.01	0.01	893.25	3.5	0.01	65	1396.5	6	46.5	16
AbrX0701	7328.75	737	0.01	4729.75	1558.5	0.5	0.01	0.01	115.5	9.75	69.25	1291.5	8	192	14.5
AbrX5501	6974	658.5	74	6533.5	2846.75	5.25	0.01	673.75	4	10.75	478.25	1352.5	29.25	327	166.5
AbrX6201	5804.5	543.75	0.01	3535.25	1181.5	0.01	1.25	420	3	2	28.75	1332.5	32.5	268.25	2.75
Ac59660008	4243.5	229.5	0.01	1979	1133.25	2.75	0.01	906.75	3	0.01	0.5	1185.5	23	688.5	3.5
Ac59660009	3629	171.25	452	1861.5	640.25	0.01	34	796	0.25	0.01	51	1217.5	6	824.25	14.25
Ac59660064	2667	47.25	40.25	1468.75	758.5	0.01	4.5	189	4.75	1.5	0.01	949	0.75	643.5	63
Ac59660089	3261.25	0.01	37	1098.25	1200	0.01	13.75	0.01	0.25	0.01	10.5	732.5	0.01	183.75	6
Ac59660351	4305.75	81.5	153.5	2531	1028.5	0.01	0.01	425	0.01	1	17	578.75	1	522.5	4.5
Ac59660400	3981.25	135	692.5	2603	1256.5	1.5	87	1250.5	0.01	8	258.5	533.5	44	1194	18
Ac59660429	2424.75	40	0.01	2197	1531.25	0.01	0.01	0.01	1.5	27.5	21	476	1.25	0.01	15.5
Ac59660678	2566.25	124	96	2138.75	1035.25	0.01	4	677.5	1	5.25	3	361	0.25	1014	0.01
Ac59660687	1420.5	410	757	1720.5	684.5	1.25	8	487	1	0.01	14.5	782	0.01	532.5	0.01
Ac59660688	4622	533.25	920.5	1436.25	1425.25	0.01	19.25	899	128.25	0.01	320.5	965	102.25	779.75	150.75
Ac59660755	3400	489	278	2246	1361.25	0.01	45.25	168.5	0.75	7.75	74.25	617.25	1.25	399.5	19
Ac59660802	3680	49.5	62.25	2319.25	1532	0.5	0.01	0.01	0.01	9.25	4.5	531	0.01	44	0.01
Ac59660914	3651.25	91.25	0.01	2173.25	905.5	0.75	0.01	0.01	0.01	1.5	2.5	1155	105.25	0.01	3.5
Ac59660926	3324.75	30	0.01	2028.75	645.75	0.01	0.01	0.01	4.5	2.5	21.5	871	0.01	103.25	7.75
Ac59660927	3660.75	84.5	154.5	1973	1415	0.01	5.25	705	0.25	0.01	0.01	590	30	334.5	0.01
Ac59660940	7407.25	552.5	545	4709.5	1976	0.01	0.01	889	6.75	50.25	44.25	1447	4	818	49
Ac59660944	4206.25	105.75	235	2634.5	1420.5	0.01	0.01	481.5	7	6.5	3.5	1009	127.75	657.75	19
Ac59660948	6597	419.25	532.25	2876.5	2767.5	0.01	0.01	692.5	6.5	30.5	208.5	1102.25	170	474.25	70.75
Ac59661042	3666	39	608	1827.25	1311.5	0.5	0.01	1082.25	2.25	0.01	13.75	1064.5	0.01	271	39.75
Ac59661081	3873.25	263	0.01	3465.5	1802	0.5	58.5	206	11	5.75	111.25	640.25	3	827.75	9
Ac59661122	4778.75	503.5	489	4044.5	1942.5	1	256	776.5	26.5	0.5	195.25	956.25	0.5	1273.5	12.25
Ac59661159	3696.25	67.5	0.01	1682.25	619.25	0.01	0.01	0.01	2.75	0.01	14.75	1140.25	0.5	0.01	9
Ac59661205	3234.5	158.25	0.01	1989.5	1216	0.01	0.01	0.01	5	1	41.25	760.25	0.01	0.01	0.01
Ac59661423	4265.5	45.25	0.01	1765	1404	0.01	0.01	0.01	2.75	11.5	39.5	971.75	6	184.75	0.01
Ac59661489	3387.5	104	263.25	3798	2299.5	0.01	0.01	1093.5	13	17.5	41	909.75	23	780.5	4.25
Ac59661567	4539.25	297.25	0.01	3396	1523.75	0.01	0.01	680	0.01	0.5	15.5	956.25	1	917.25	10.75
Ac59661637	4673	33.75	0.01	2958.5	1207.5	0.01	5.5	240	1.5	0.01	1	460.5	10.5	0.01	12.5
Ac59661642	3607.25	390	0.01	2835.5	1940.75	0.01	0.01	0.01	6	2.5	1	802.75	4	373.75	4.75
Ac59661896	4555	66.5	0.01	3752.25	1143.75	0.01	0.01	0.01	2.5	0.25	0.01	1015.75	16	0.01	0.01
Ac59661952	7034	1189	2	3403	2203.25	88	0.01	36.75	300	0.5	601.25	2263.75	815.75	54	551.75
Ac59661954	5441	95.75	339	4031.75	1194.5	0.5	5.25	580.75	0.75	9.75	0.5	482	25.75	975	0.01
Ac59661955	4787.75	459.25	285.25	3007	1776.25	0.01	10.75	1066.25	2	30.5	170.25	1505	11	1274.5	14.75
Ac59661957	3773.25	265.5	449.25	1861.5	2005	1.75	6.25	661.5	7	0.01	184	296.25	52	1448	0.01
Ac59661958	4368.75	297.5	60.25	2647.5	1117.5	0.01	34.5	423.25	3.5	0.75	0.01	987.75	1.75	287.25	5
Ac59661966	6370.5	281.5	0.01	3439.25	1399.5	0.01	11.25	432	6.25	0.5	59.25	1364.5	0.01	372.75	10.5
Ac59661967	5855.25	303.75	37	3839	1342.5	0.01	138	235.25	0.01	0.5	5	866.5	14.75	232.5	6.5
Ac59661968	5040	358.5	218.5	2485	1406.75	0.01	0.01	507.5	4	1	192	893.75	1	545.25	18.75
Ac59661969	4248.75	229.5	135.25	2538.25	1517.75	0.01	289.5	640.5	4	0.01	83.25	927.75	21.75	1136.75	9.5
Ac59661971	4719	131.5	87.25	3496.5	1644	0.01	0.01	201	10	10.5	17.25	774	25.75	927	15
Ac59662007	4244	132.25	0.01	3984.75	1509	0.01	0.01	48.75	23	0.5	9.5	936.75	29.75	763	0.01
Ac59662122	4726.75	159.25	0.01	3240.5	1727.5	0.01	16.25	93.25	11.5	1.75	67	1646	5	596.75	3.75
Ac59662254	5670.5	30.75	0.01	3762.75	1946	0.75	0.01	259	2.75	1	94	1351.25	0.01	242.25	0.25
Ac59662371	5036.25	14.25	0.01	2925.5	1508.5	3	17	120.75	1.5	0.01	74.25	920.5	8	0.01	1
Ac59662596	3904	56.5	0.01	2842	1659.75	0.01	0.01	24.5	3.25	0.01	70.5	1032.5	2.25	0.01	6
Ac59662598	5291	132.25	0.01	3768	1907.75	0.25	0.01	0.01	1	0.01	282.75	864.25	0.01	0.01	195
Ac59662619	5325.5	302	0.01	3783.5	1646.75	0.01	15	355	2.25	5.25	0.01	624	26.5	520.5	63.75
Ac59662622	3235.25	1.75	15.25	2678.5	952.75	0.01	0.01	57.75	22	0.01	2.75	604.5	5	0.01	0.01
Ac59662722	2774.75	0.01	0.01	2315	1082.75	0.01	1.25	0.01	11	0.01	0.01	624	8.5	0.01	0.01
Ac59662761	6823	346	0.01	3564.5	1811.75	0.01	0.01	0.01	0.01	0.01	77.25	1389.5	16.25	0.01	6
Ac59662836	3334.5	10	12.5	3127.25	1220.5	1.5	0.01	105.25	20.5	0.01	10	838.5	0.01	0.01	0.01
Ac59662866	3386	36.5	99	2500	1000.75	0.01	12	90.75	9	0.5	12.5	777.75	2	238.25	0.75
Ac59662922	3046	177.75	0.01	2481.5	1665	0.01	0.01	324.75	1	0.01	8.25	849.5	0.01	51.25	0.5
Ac59662943	4554	429.75	371	3768.75	1808.25	0.01	407	665.25	8.75	31.25	16.25	1244.75	5.75	732.75	17
Ac59662945	4484.75	113.5	0.01	3407	1471.5	0.01	0.01	509	2.5	0.25	58.5	842.5	0.5	707.75	0.01
Ac59662996	4944.5	19	0.01	4455.5	2100.75	0.01	0.01	0.01	0.01	0.5	13	1049.5	19.5	0.01	2.25
Ac59663009	6451.5	41	85.75	2909.5	2172.5	0.01	0.01	492.75	5.25	0.01	228	1312	274	482	5
Ac59663023	3301.5	6.25	0.01	3712.75	1136.5	3.5	1.25	0.01	1.75	0.01	0.01	973.5	0.01	0.01	4.5
Ac59663110	3601.5	21.75	30.5	2809.75	1255.5	0.01	3.5	211.5	1.5	0.75	13.75	810.75	26.25	149.5	9.75
Ac59663233	6626.5	495.5	0.01	4595.5	2131	0.01	0.01	9.5	20	2.5	26	1029	3.75	47	16
Ac59663240	3136.5	18.5	377.25	1710	1193.25	0.01	41.25	423	4	0.5	20.25	675.75	17	589.25	3.5
Ac59663241	1455.5	122.75	224.75	532.75	486	1.25	0.01	12.5	0.01	12.25	0.25	183.5	58.5	148.25	0.01
Ac59663292	4747.5	365	98.5	3279	1577.25	1.5	62	624	18	4.5	14	1329.5	2.5	593	6
Ac59663422	525.75	162.5	0.01	811.75	651.75	0.01	0.01	297	1.5	0.01	95.5	1109.25	0.25	471	0.01
Ac59663423	4790.5	104	113	4349.5	1303.5	0.5	0.01	49.75	10.5	0.01	25	386	32.75	245.5	16.25
Ac59663597	3127	68	80	3858.25	1563.25	0.01	0.01	0.01	0.01	0.01	0.25	997	33.25	405	0.01
Ac59663624	382.5	2.5	11	1787.5	928	0.5	0.01	170.75	3.5	59.5	176	639	7.25	0.01	53.5
Ac59663678	3371	2	531.75	3398.5	1336.5	1	111.5	1501	0.01	0.5	9.5	1161	9.75	699.25	0.5
Ac59663679	4566.5	481	267	4248.75	1678	16.5	450.25	360.25	214	101.25	11.5	2334.5	640.5	1271.25	397
Af09170487	2861.5	0.01	228.25	3711	841.25	0.01	171	557	9.5	0.01	18.25	632.5	109.5	1284.25	29.25
Af09171696	4059	137	0.01	3613.75	1390.75	0.01	0.01	0.01	10	2.75	28.5	997.25	13.5	0.01	0.01
Af09171883	4510.5	178.5	30	2586.5	1106.5	0.01	0.01	66	1.5	0.01	12.5	576.5	20.5	165.75	4
Af09171884	5303.75	337.25	870.5	3798.75	1478	11.75	212.25	1192	59.75	40	169.75	997.5	22.75	1551.25	12.5
Am4842025	321.25	0.01	148.5	1993.5	609.75	0.01	34.5	554.25	0.01	0.01	16.25	613.5	4.5	204	3.75
Am4842074	7055.25	125.25	10.75	5286.25	1937.75	0.5	0.01	496.25	42.25	69	156	1489.5	59	941.5	13.5
Am48421053	7401.5	371.5	459.5	5255	1708.5	0.01	18.75	516.25	78.5	2	165	1451	167.25	1162	81
Am48421303	1713.25	225	41.5	901	803.75	0.01	0.01	0.01	0.01	0.75	0.01	568.75	0.01	0.01	4.75
Am48421312	667.5	34.5	17.75	749.75	923.75	0.01	54	440.25	0.01	0.01	0.01	694.75	0.01	587.75	122.5
Am48421313	601.5	74	0.01	2346.5	532.25	2	0.01	545	0.01	4.25	42.5	843.5	12	324.25	0.01
Am48421314	6870.75	382	355	4436.25	1720.5	0.01	6.75	524	12	10.5	47.75	1285.75	0.01	754.25	0.75
Am48421316	6292.5	120.25	276	2766	2090.75	0.01	270.75	364.75	0.01	9	39.75	945	5.75	542.25	1.25
Am4842171	234.25	13.5	0.01	1848.75	683.5	0.01	0.01	0.01	0.01	1.75	9	607.5	0.01	0.01	0.01
Am4842245	5074	199.25	174.25	3024.5	1626.75	0.01	0.01	209.75	0.01	1	183	468	0.01	543.5	0.5
Am4842396	3890.25	282.25	0.01	1079.25	2198.5	1	0.01	163.25	26.75	18.5	318.5	547	8.75	38.75	0.01
Am4842738	4705.5	20.25	185	4377.75	1375	0.01	333	930	7	0.01	251	1346.5	73.5	993	0.01
Am4842757	5128.25	95	1.5	3990.75	1527.75	0.01	6.5	265	17.75	2.5	116	848.5	69	0.01	0.5
Am4842813	3188	53	0.01	2280.75	1575	2	0.01	225	1	21	7.75	683.25	9.25	429.75	2.75
Am4842814	5432.5	65.25	90.25	2250.25	1984	0.01	0.01	531.75	4	68.25	46.25	764.75	2.75	68	0.5
Am4842815	4635	839.5	30.5	1826.25	1688.5	0.01	0.01	269	76.5	4	73.75	905.5	10	0.01	1.75
Ap08540336	8057.75	9.5	362.75	3335.5	1670.25	0.01	0.01	480	0.01	7.5	104.75	1629.5	0.01	216	6.5
As65131226	2897.75	7.25	632.25	3094.75	1435	0.01	145.5	406.75	1.25	0.01	98	893	92.5	1135.25	0.01
As65131324	1594.5	440.5	271.75	1957.75	1138.5	0.01	43.25	491.75	13.5	25	0.01	850	14	457	8.5
As65131623	10	302	31	2790.75	938.25	0.01	28.25	52.25	0.01	0.01	0.01	507	57.25	182	85.25
As651317	8354.5	882.5	9.5	4495	3266	0.01	2.75	305.5	193	51.5	215.5	1551.75	143.25	114.25	4.25
As65131772	2	186	0.01	2039.5	1454.75	0.01	0.01	357	26	27.5	8.75	875.5	21.25	756.75	0.01
As65132905	56.75	23	54.5	2078.75	1233.25	1.25	0.01	475.75	0.5	1	0.01	628.25	0.75	595	18.25
As65133906	1499.5	608.5	0.01	873.5	894.5	0.01	0.01	0.01	1	5.5	33.75	624	58.5	0.01	27
As65134345	193	89.5	194.5	0.01	1667	0.01	242	984.5	5.25	15	33.5	773	0.5	1180	5
As65135139	149.25	248	0.01	2861.75	1556.75	0.01	5.75	0.01	18.25	0.01	3	1358	31.75	45.75	25
As65135875	481.25	52	125	3346.25	879.75	0.01	0.01	354.5	7	0.5	12.25	659	178	194.5	31.25
At30624621	4034.5	43.5	0.01	3148.5	1450.5	0.01	0.01	9.25	0.75	2	45.5	855.5	0.5	0.01	2
At3062C608	4893.5	525.5	0.01	4450	1756	1	0.01	0.01	21.5	3.75	68	1412.5	38.5	0.01	7.5
At30632891	3637.5	71.5	104.5	3066.5	1274.5	0.01	0.01	0.01	13.25	2.25	20.25	736.5	2	273.75	7.75
At33040294	4460	11.75	320.75	3918.5	1884.75	0.01	22.25	672	0.5	0.5	45.75	840.75	23.25	436	0.5
At33040622	2998.5	120.5	270	2372	812.25	2.5	24.5	676.25	244.25	0.01	24	1361.5	78	1399.75	17
At33040719	6823.5	548.25	0.01	6784.75	3191.25	0.01	0.01	344	111.25	0.01	514	1896.5	89.5	41	191.75
At33040736	21.5	115	6.75	876.25	743.25	0.01	2	542.5	0.01	9.5	131.5	981.75	6.5	0.01	13.5
At33040774	23	278.5	5.5	1901.75	983.5	1.5	19.75	470.75	0.01	46.5	111.25	772	217.25	1077.25	11.5
At33040807	405.75	109.5	0.01	3769.75	1816.75	0.01	0.01	0.01	0.5	4	0.5	1442	6.75	72.5	3.75
At33040906	937.25	47.5	89.75	1436	869.75	0.01	0.01	522	3	0.01	0.01	824.5	4.5	32.25	6.25
At33042172	934.25	172	83.25	430.75	408.5	0.5	1.5	347.5	0.25	2.5	19.5	774	11.5	391.75	1
At33042579	0.75	188.5	173.25	5261.5	1148.5	0.01	72	488.25	9	8.5	5	683.25	13	1219	0.01
At33053077	34.5	29	438.75	2181	1280	0.25	36.75	972.75	0.01	0.01	7.5	563.5	1	792.75	6.5
At33053465	806.75	3.75	83	1863.5	665	0.01	77.5	835.5	0.01	0.01	20.75	369.25	4.25	942.25	0.01
At33054206	7324.75	547.25	141	3987.75	2102.75	0.01	33	0.01	1.75	6.75	395.5	428.25	78.75	0.01	0.01
At33054738	6079.5	627.5	87.5	5144.25	2989.5	0.01	0.01	243.25	25.25	30.5	273.5	1295.75	12	353.5	1
At33065085	5692.75	987	11.75	5083	2169.5	0.01	2.5	422.25	332	6.25	189.75	2389	402.75	505	231.5
At33065203	2929.5	170.5	260.5	3180	2298.5	1.5	85	726.5	29.5	13.5	46.5	1134	6.25	826	1.75
At33065547	5526.75	164.5	352.5	2417.25	1860.5	0.01	54.25	887.5	10.25	2.5	112.5	872	3.5	1817.5	5.5
At33086177	5826.5	440	0.01	4925.75	2389	0.5	0.01	208.25	38.5	4.75	26	1289.25	7.25	500	1
At33086188	7261	227.75	321.75	3230.5	1986.25	1.5	136.5	1337	0.01	2	83	1302	91.5	806.25	55.5
B09640026	4413.5	166.5	208.75	1887.25	1224.5	3	60.5	517.5	0.01	2.5	9.25	777.5	104.75	790.25	0.01
B09640210	6380	109	14	2004	1686	0.01	0.01	37	15	2	9	1239.5	1	87.5	1
B09640262	3468	277	142.75	2689	1638	0.01	0.01	646.75	38	111.75	23.5	876.5	33	220	8
B09640268	4859	74.75	0.01	2090	919.25	0.01	0.01	83	5.75	0.01	11.5	827.5	0.01	0.01	3
B09640295	4501	485	764.5	2266.5	1020.5	0.01	53.5	327	0.01	0.01	0.01	1008.75	1	1071.25	7
B09641299	4775	21	58	1944.5	1344	0.01	0.01	225	51	2.5	0.01	1315	16	413.25	0.01
B09641346	2620.5	16.75	116.25	2722	1488.5	2.5	5	602.75	61.75	0.5	233.5	797.25	114	764	17.25
B09641730	5877.25	60.5	0.01	2479.25	1444	1	14.25	0.01	18.5	0.01	11.25	1151.75	5.25	0.01	18.5
B09641731	4273.25	4	0.01	3124.75	1410.5	0.01	0.01	0.01	2.75	0.01	3	752	13	0.01	4.5
B09641879	4898.5	29.75	0.01	4382.25	1512.75	0.01	0.01	0.01	0.5	0.5	18	1145	0.01	0.01	0.5
B09642424	4728	156	1.5	3266	1381.25	0.01	0.01	0.01	11.75	2.5	1.75	794.25	33.5	221.25	4.75
B09643110	5135.25	105.25	0.01	2857.5	1672.75	1	0.01	0.01	0.01	1.25	7.5	995	1.5	0.01	16.75
Ba39800172	3816	0.01	0.01	1885.5	462.5	0.5	48	627.75	0.01	0.01	25.5	1075.75	2.25	569.75	6
Ba39810045	4175.5	72.75	313.5	1537.5	1076	0.01	0.01	660.5	0.01	1	4.75	1038.75	14.75	769.5	2.75
Ba39950807	5599.25	315.25		3715	1342.75	0.01	122.25	1188.5	0.01	2.5	66.75	1174	1	675.25	14.25
Ba39951271	4576.5	187.5	248.75	4648.75	1797.25	1	16.5	915	0.01	0.5	7	858.75	3.25	77.75	12.5
Ba39951360	4951.25	133.5	197.5	1649.5	846.25	0.01	64.5	874.5	4.5	1	3	1150	3.5	672	0.01
Ba39951580	4254.75	123.75	685.75	2303.5	1432.5	0.5	0.01	649	0.01	0.01	29.25	1050.75	1.5	835.5	25.5
Ba39951593	4572.25	440.5	140.5	2428.25	1995.5	0.01	8	430	0.01	2	24.25	1168	0.5	827	58.75
Ba39951602	4738.75	316.25		2553.5	2333	0.01		1245	0.01	0.01	2.25	908.5	1.75	1211.75	21.75
Ba39952606	5069	178		1244.5	1482.5	0.01	0.01	614	4.5	0.75	72	1339	0.01	634	29
Ba39952613	5499.5	175.25	259.75	2177.75	1158.75	0.01	75.75	593	3.5	7.25	86	1155.25	1.5	497.75	12.5
Ba39952743	6956.75	292.25	547	4647	2040.25	0.01	213.75	1408.5	0.25	10.75	351	954	126.75	835	1.75
Ba39952966	5767.75	292.5	251.25	5214	1851.5	0.01	0.01	590	11	51	125	837	12.5	1015.25	0.01
Ba39952996	4801.25	16	574	1409.75	1132	0.5	169.75	1214.75	0.01	0.25	24.25	1355	17.5	786	5.25
Ba39953224	5921.5	475.25	123.5	3175	1054.75	0.5	0.25	971.25	4.75	0.5	24.5	1192.75	13.25	639	1
Ba39953727	6137	351	321.5	3544	2379	1	0.01	392	0.01	11	78.75	1258.25	6.75	670	2.5
Ba39953832	4734	530.5	417	5394	2469	0.01	247	991	1	16	97	978.25	105.25	1007	0.75
Ba39954004	6529.75	326.75	273.5	5109	2210.25	0.01	206	0.01	5	0.01	104.25	1786.25	114.25	751.25	133.5
Ba39954138	7273	175	198.5	4614.75	2230	7	11.75	572.75	4	0.01	22.5	1028.25	45.75	851	20.75
Ba39954932	7998.25	241	92	4143.5	2578	0.5	0.01	812.5	8	7	20.25	1608.75	143.5	994.75	24.25
Ba39955028	5426.5	191.75	0.01	5762.5	1957.75	0.01	0.01	145.5	35	0.01	169	1273.75	2.25	320.5	5.75
Ba39970401	7656	311.5	0.01	3267	1598	5	234	606.25	5.75	0.25	0.01	1324	23	136.25	0.01
Ba39971403	3996	21	0.01	3695.5	1143.5	1	0.01	0.01	5.25	2	2.75	1184.5	5	0.01	1.25
Ba39971960	7518	38.5	264	2715.5	2350.5	0.01	54.25	778	74.5	0.01	143.25	1713.25	0.75	472.5	118.5
Ba39972409	5005	62.75	6.5	4365.5	2285.5	0.01	489	668	16.5	5.75	71	1211.25	152.75	1028	0.01
Ba39972507	3234	4.75	0.01	4078	1252.75	0.01	8.75	505	1	0.01	4.75	1162.5	2	413	127
Ba39972930	4642.5	102.25	559.5	3158.5	1337.75	1	28	822	23.5	0.01	7	772	1	629.5	0.01
Ba39973189	5583	1	496.75	4157.75	1791.75	1.5	21.75	948.75	0.01	0.01	42.25	1127	79.75	812	5.25
Ba39973500	4292.5	170.75	472.25	4999.5	1257.75	0.01	0.01	396.5	21.75	0.01	228.75	855.25	83.75	821.75	25.5
Ba39974109	4181.5	227.25	0.01	2381.5	1685.5	0.01	0.01	545	29.25	0.01	122.5	1000.5	35	674.5	7.25
Ba39974399	4941.25	11.5	406.5	4447.5	1738.75	1	0.01	596.75	0.01	0.01	17.5	1179.5	7.75	497.75	0.01
Ba39975701	5909	21.25	126	5127	1692.75	0.25	0.01	483.75	11.25	1	34.5	1035.25	8.75	360.75	0.25
Ba2528273	2030.5	74	98.5	2890.25	559.5	1.5	54.25	223	8.25	0.25	0.01	816.5	0.01	754	0.01
Ba2528333	3237.5	32.5	0.01	1616.5	1240.5	0.01	5.5	136	2.25	0.01	17.5	789.5	0.01	59.75	3.25
Ba2528479	4003	0.01	0.01	3796.25	1239	0.01	2.5	0.01	1.5	0.5	0.01	981.5	24	0.01	0.01
Ba39800164	3174.5	63.25	514.5	2707.5	663.25	3.25	538.25	1122.25	0.01	0.5	15.5	119.5	1.5	1057.75	0.01
Ba39970100	5089.5	108	87.75	2562.5	1975	8.25	62.25	456	1.5	6.75	163	1105.5	16.25	900.5	0.5
Ba39970113	2769.75	38.75	35	3117.5	2172.75	0.01	0.01	451	0.5	0.01	21.5	937.75	1.25	296	0.01
Ba39970116	6570	230.25	8.75	3254	1560.5	0.01	0.01	412	8.25	4.25	0.01	593	145.25	38.25	5.75
Ba39975721	6144.25	127.75	0.01	3882	2038.5	0.01	3.5	419.75	0.75	14	0.01	809.75	6	320.25	23.5
Ba4061464	2597.75	5	25.25	3024.5	1381.5	0.01	0.01	403.5	9.75	0.01	0.01	533	59.25	68.5	0.01
Ba4061465	1858.5	0.5	0.01	2007.75	668.5	0.01	0.01	269.25	3.5	1.5	6	709.75	0.25	521.25	23.75
Ba4545058	3770.25	55.5	0.01	2073.5	1000.25	1	0.01	0.01	0.75	1.5	9	848	8.5	0.01	28
Ba4545106	3926.25	194.75	5	2657.25	1048	0.01	0.01	194.5	2	1.5	52.5	704.5	2.5	547.75	0.01
Ba59450630	7918.75	648	0.01	4539.5	3092.75	0.01	31.5	0.01	16	0.01	177	1212.5	0.75	0.01	10.5
Ba59451134	6927.25	511.5	239.75	4330.5	3257.5	0.5	0.01	965	191.25	7.5	315.75	1428.5	4.5	995.75	13.25
Ba59451641	3856	402.75	729.5	1483.75	1342.25	0.01	3.5	1398.25	0.01	0.01	14.75	682.5	0.01	398.75	2.25
Ba59451839	4327.25	220.25	82.75	1808.5	1130	0.01	12.5	799.5	0.01	1.5	0.01	1062	7	567	3.5
Ba59452497	4239.25	303.5	295.75	2724.5	1011	0.01	191	537.5	5	1.25	37.5	890.75	1.5	737.25	15.75
Ba59454593	4349	461.5	453.5	5185.25	2749.25	0.01	54	828	8	3	203.25	1151.5	0.01	1144.5	50.25
Ba59454605	4121	112	154.75	2255.25	1084	0.01	0.01	320.25	0.01	0.5	4.25	1317.25	10.25	55.5	60.75
Ba69320497	7542.25	292.5	59	3039.5	1531.5	0.01	101	0.01	5.25	0.01	138	814.5	0.75	205.25	0.01
Ba69320798	6496	314	0.01	3153.5	1558.75	1	0.01	0.01	1	9.5	274.75	1021.25	35.25	77.75	18.75
Ba693210068	11001	9543.5	11417.5	9501.25	5438	638.5	4432	11013.5	3835.25	705.75	2124.75	13404.5	3338.5	8559.75	2586.25
Ba693210488	5444	595.5	0.01	5083.75	2059.75	0.01	6	0.01	5.5	2.25	0.01	1121.5	10	0.01	3.5
Ba693210673	5967.25	678	0.01	3114.5	1611	0.5	0.01	0.01	1.5	0.01	55.75	548	48.25	0.01	0.01
Ba693210704	6199.5	285.25	0.01	3259.75	1627	0.5	0.01	57.25	35	5.5	197.5	1159	2	0.01	36
Ba693210831	6009.75	238.25	259.25	3611.5	1723	0.5	0.01	500	18	45	260	1323.5	15	835.25	1.5
Ba693210846	3765.75	545.25	0.01	3511	1383.5	0.01	0.01	0.01	13	11.75	187.75	1304	3.5	0.01	0.01
Ba693210937	5546.25	148	43.5	3276	1547.25	0.5	0.01	198.25	15.5	0.01	235	665.75	21.25	310.5	0.01
Ba693210995	5561.75	241	5.25	3484.5	2739	1	0.01	0.01	0.01	0.01	231.75	1059.5	1.5	124	57.75
Ba693211094	5329	197.75	0.01	3525.75	1684	1.5	0.01	979.75	5.5	31.25	30.5	1331.5	3.25	2.5	4.5
Ba693211410	4323.5	498.25	6	2351.75	1161.75	0.5	0.01	292.5	2.75	9	101	1042.25	2.5	150	19.5
Ba693212093	6029.75	516	50.25	4011.5	824	0.01	24.5	552.25	5	0.01	13.5	439	15	394	0.01
Ba69330347	4782	97.5	77.25	4585.25	2572	0.01	210.75	635.75	133.25	74	11.75	1095.25	69	571.75	4.5
Ba693320059	5095.5	144	8	2505.75	1954.5	0.01	20	472.5	0.01	0.01	25	1193.25	24	1010	2
Ba693320060	3776.75	636	0.01	3325.75	2178.5	6.5	0.01	627.75	23	3.5	6	1058.75	0.01	374.75	65.5
Ba693320061	4355.25	364	0.01	3353.25	1814.25	0.5	0.01	42.75	6.5	2.5	30.5	873.25	21.5	0.01	0.01
Ba693320062	5405.75	82.5	832.5	2159	1089.25	0.01	1.25	1152.75	7	0.01	143.25	1150.75	9.5	766	46
Ba693320064	4611.25	433.75	163.25	1607.5	1376.75	0.25	207.5	657.25	1	3.25	13	1068.75	2	0.01	53.5
Ba693320065	4281	158	257	1603.5	1431.75	0.01	0.01	1218.5	1	2.5	371.25	1093.75	49	832.5	6.5
Ba693320066	3670.25	270.5	86.25	3266.5	1518.25	1.5	7.5	1313.5	6.5	1.5	117.5	770	0.01	693.25	0.01
Ba693320067	3324	188.25	151.75	1442.75	941.5	0.5	0.01	1481.5	1	0.01	19.75	1155.5	62.5	1030	5.5
Ba693320068	1787	398.5	223.25	1484	857	1	132.75	765.75	0.5	3	15.5	782.5	12	552	1
Ba693320069	3364.5	434	0.01	2604.5	1745	0.5	6.5	95.25	1.5	2.5	225.5	924.5	4	0.01	132
Ba693320317	4976	19.5	414.75	2900.75	1602.25	0.01	267.5	1194.75	5.5	1.5	29.5	700.25	19.25	1063	6.75
Ba693321029	3257.5	95.5	0.01	2376	1188.5	0.5	0.01	0.01	11.5	0.01	106	869.5	2.75	0.01	6
Ba732320023	3872.5	0.01	0.01	1978.25	1507.25	0.01	0.01	482	4	2	11.5	1049.25	57.5	0.01	149
Ba732320060	2875	16	454.75	1489.75	557.5	0.01	18.5	782.25	0.01	0.01	5.5	521.5	1.25	625	2
Ba732320064	5075	321.5	0.01	2319.5	1413.25	2.25	3.5	0.01	6.75	0.01	67.75	965.5	5	0.01	1.5
Ba732320066	3251.75	36	175.5	1320.5	1068.5	0.01	242.5	310.75	6.75	2	0.01	361.25	8.5	955	6.75
Ba732320084	5558.5	265.5	468.5	3354.25	1254	1	0.75	288	6	7.5	43.5	1196	58	437.25	0.01
Ba75300284	4929.5	236.5	85.5	2885.25	1432	1	0.01	177	3.5	2	18.75	554.75	0.75	596.25	0.01
Ba75300402	7656.5	704.5	0.01	5789	2697.25	0.01	0.01	0.01	98.5	25.5	322.25	1056	0.01	0.01	0.5
Ba75300552	7208.75	288.25	83	3953	3183.5	0.01	0.01	450	0.01	10.75	9.5	1161.25	9.5	0.01	0.5
Ba75300926	7516.25	712	111	5207.5	1999	2	15.75	732	18.75	56.25	417.25	1122.75	0.01	262.5	5.5
Ba75300944	3293	800.25	26.5	5295	2180	0.5	0.01	694.75	7.75	19.5	166.75	1127	88.25	1221.75	10
Ba75301038	7814.25	644.5	0.01	4166.5	2590.25	0.5	0.01	0.01	4.5	73.5	176	803.5	182.75	0.01	1
Ba75301133	5234.5	631.5	332.25	2756	1401.75	0.5	50	627.5	26	2.25	63.5	1370	46	408.75	29
Ba75301346	8555.75	871.5	3	4414	2217.5	0.5	170	0.01	80	33	538.25	1376.5	15.5	180	12
Ba75301486	4826	426.25	321.5	4616.75	2057.25	0.01	4	0.01	9	4.5	241.5	1682	3.75	0.01	2.5
Ba75301589	4277	78	0.01	4706.75	2034.5	0.5	0.01	918	16.5	6.75	49.75	1094.75	14.5	297	0.01
Ba75301840	3535	73.25	102	1480.5	1097.5	0.01	0.01	484.5	0.01	2	1.5	783.5	0.01	838.5	2.5
Ba75301949	3521.5	131	0.01	1054.75	1131.5	0.01	0.01	102.25	4.5	0.01	13.5	729	6.75	0.01	3.75
Ba75302004	6539.25	361.75	0.01	2839	1258.75	0.5	0.01	0.01	11.75	1	353.5	668	0.01	0.01	0.01
Ba75302035	3349.5	479.5	0.01	2472.5	1273	3.25	0.01	0.01	3	0.01	35	633	112.5	4	82
Ba75302374	6760.5	964.5	0.01	4321	2417.75	0.01	0.01	144.75	16.25	5	524.75	1416	2.25	99.75	8.5
Ba75302877	5806.75	552	0.01	4996	1812.5	4	0.01	0.01	11	0.01	164.25	1546.5	1.25	0.01	14.75
Ba75303111	5089	679.5	0.01	5729	2093.5	0.01	10.5	846.5	9.25	1	339.5	1272.5	19	17.75	1
Ba75303196	4020.5	246.5	331.5	2758.25	1199.25	0.01	19	926	6	23	154.25	1065.5	3	841.25	2
Ba75303197	5373.5	119	0.01	1434	1331.25	1	0.01	185.75	3.75	0.01	2	1008.25	1.75	11.75	1.75
Ba75303223	8610	875.25	17.25	6263.5	2857.75	0.01	0.01	44.25	9	7.5	459.25	1180	6	472.25	0.75
Ba75303353	6822	243.75	0.01	2784	2216	1.5	0.01	82.5	6.75	0.01	608.75	987.5	21	0.01	0.01
Ba75303526	5519.5	347	0.01	3302	1310.5	0.5	0.01	433.25	6.25	0.5	2	941	6.5	303.5	13.5
Ba75303901	5363	59.5	0.01	2663.5	1363.5	0.01	0.01	0.01	25.25	0.01	24.25	795.5	0.25	0.01	0.5
Ba75303902	3423.25	150.25	290.5	2322.5	1280.5	1	8.5	611	11	1	48	994.25	37	534.5	1
Ba75304216	6366.75	1168.75	0.01	5077.25	1915	2	0.01	0.01	11	39	106.25	2269.75	1	0.01	4.25
Ba75304511	4003.5	409.5	0.01	3021.25	1274.75	0.01	0.01	0.01	16	1	163.25	1148	13.25	0.01	4.75
Ba75304812	7931.5	382.5	0.01	3397.5	1761.75	0.01	3.75	0.01	42.75	72.5	6	826	10	0.01	0.5
Ba75304952	7054.25	445.5	0.01	4193.5	2676.25	1	0.01	364.25	0.01	0.01	294.25	1318.25	89.25	251	6
Ba75305409	6103.75	488.25	11.75	6042.75	3025.5	9.5	17.5	340.75	97	182.75	127.5	2041.5	1.5	259.75	2
Ba75305462	3472.5	558.75	0.01	2294.75	1232	0.01	22.75	0.01	5.5	1	9.5	870.25	43.5	0.01	9.5
Ba75305620	4227	748.25	8.75	5411	3277.75	0.01	18.75	779.75	62.5	2.5	284	1463.5	77.5	301	7.5
Bant3997BA0835	3132.25	64.75	364.75	2168.25	1169.75	2	8	843.25	2	1.5	14.5	460	0.5	1002	6
Bant5945BAS0456	3238.5	25	443.5	2708.25	1286.5	0.5	0.01	582.5	5.5	2.5	84.25	765.5	0.5	766	5
Bant5945BAS1381	2250.25	110	602	2044.5	757	0.01	183.75	1098.25	2.5	0.01	0.01	863	0.5	1124.75	4.5
Bant5945BAS4068	4035.5	344.5	274	2421	1448	2.5	1.25	269.25	22	0.75	117.25	991.75	95.5	141.75	25
Bb13180059	7767	272	0.01	4951	1695	0.01	0.01	0.01	24.5	51.5	636.75	1536.25	38.75	0.01	11
Bb13180202	826.75	219.5	0.01	1854.75	285	0.01	0.01	387.5	46	1.75	175.5	1289	15.5	272.5	3
Bb095124	400.5	53	237.75	983	330	0.01	176.75	584.75	0.01	1.5	2.5	626	4.75	1130.75	0.01
Bb095223	5314.5	441.5	0.01	2276.75	1417	0.01	0.01	0.01	0.01	7.25	317	665.5	6.5	0.01	0.01
Bb13180117	4864	314	0.01	4562.25	1884.25	0.25	0.01	0.01	106.5	0.01	578.75	800.75	13	0.01	0.01
Bb13180140	4001.25	521	0.01	2163	1310.75	0.01	0.01	0.01	0.01	4.25	71.5	959.25	5	0.01	10.75
Bb13180258	4448	150.5	0.01	2509	1276	0.01	0.01	0.01	6	7.25	73	1072	7.5	0.01	6.25
Bb13180506	5562	132.25	0.01	3273.75	1660.5	2.75	0.01	0.01	29.75	12.75	158.25	1019	16.5	0.01	2
Bb13180810	4904.25	297	0.01	4376.25	1749.5	0.01	0.01	0.01	15	0.01	125.5	1274.5	17	0.01	4.25
Bb1854I26	6331.75	269.25	0.01	3109.25	2788.75	0.01	0.01	0.01	10	0.5	513.75	1263	0.01	0.01	1
Bb29270327	2509	123.75	129.5	1679	531.25	0.01	0.01	37.75	6.5	10.75	164	906.75	9.75	406	1
Bb29273242	5360.25	114.25	249.25	4022.5	1042.5	0.01	0.25	285.25	2	1	7.25	1146	36	323.75	19.25
Bb29273263	6927.75	61.75	148	2848	2020	0.01	0.01	261.25	36	0.01	58	806.25	3.5	164	0.01
Bb29274894	3493.5	16.75	193.25	2893	1486.5	0.01	0.01	516.5	21	0.5	20.5	985	0.01	552.5	93.75
Bb53630110	6102	520	0.01	2624.5	1503.75	3.25	0.01	293.25	10	0.01	98.5	792	0.01	0.01	2.5
Bb53630200	3834.5	150.25	209	2060	991.25	0.01	0.01	332.25	0.01	0.5	9.5	636.5	1.25	460	80.5
Bb53630209	4137	339.75	0.01	2851.25	1286	0.01	0.01	676.75	18.5	3.25	85.25	698	10	543.75	13.25
Bb53630307	5415.5	250.25	163.75	3181.5	1431.75	0.01	0.01	0.01	0.01	0.01	238	1060.5	359.5	49.25	0.01
Bb53630315	2936	377.5	2	2226	1030.25	0.01	0.01	797.25	0.01	26.5	50.25	1053	15.75	884.5	0.01
Bb53630325	3571.5	195	0.01	1856.5	1641	0.01	0.01	0.01	0.75	1.75	46.5	319	99.5	0.01	1
Bb53630355	4925.25	351	0.01	4492	1892.25	0.01	16.75	407.25	12	1.5	226.5	1285	7	0.01	44
Bb53630395	5020	419.5	0.01	3019	2064.25	2.5	0.01	0.01	9	19.25	4.5	1041.25	4.75	0.01	14
Bb53630436	3993.5	104	242	2584	1544.25	0.01	175	236.75	17.5	2.5	80.5	834	153	1030.25	2
Bb53630461	2978.75	206.75	4	3144.25	1300	0.25	0.01	0.01	4	122	45	822	7	0.01	5
Bb53630642	3948.75	33.5	0.01	2503	1059	0.01	0.01	553	11	0.01	8.5	1246	4.25	0.01	5.75
Bb53630656	2745.25	0.01	0.01	2436	1239.25	0.01	3	0.01	13.5	0.5	0.5	1050	0.5	0.01	0.01
Bb53630888	3505	8	0.01	1642.5	939.25	0.25	0.01	0.01	0.01	0.5	74.75	716.75	12.5	0.01	9
Bb53631001	2544.5	4	53	2996.5	1363.5	1.75	33	0.01	26.5	0.5	104	858.5	54	402.5	0.75
Bb53631145	4404.25	325	984.5	1368.25	1299	0.25	178.5	411	0.5	0.01	104	747	131.5	0.01	1.75
Bb53631301	3793.5	5.5	198.5	1843.5	1395	0.01	0.01	192.5	8.5	1.5	17.75	931.5	0.75	904	1
Bb53631577	4134.75	26	0.01	3419	1339	0.01	0.01	0.01	55	6	13	656.5	2	0.01	2
Bb53631753	3936.5	226.5	8.75	2749.75	1736	0.01	0.01	0.01	6.5	6.25	8.25	1543.5	19	0.01	0.01
Bb53631770	2751.75	445.5	14.25	2583.75	1039.75	0.01	0.01	871.5	6	0.5	277.25	1104.75	8.75	1068	22
Bb53631876	2790	84.75	0.01	2370.5	1437	5	0.01	456	0.5	0.01	10	1147	19.25	532.25	69.25
Bb53631877	2689.5	81	36.5	1843	897.5	0.01	0.01	377.25	6	1	0.25	761	7.25	600.25	1.75
Bb53631878	2082.25	132	0.01	1445	767.5	0.01	0.01	0.01	6.5	0.01	3.75	937.5	0.01	0.01	0.5
Bb53631879	3641.5	28.75	13	2072.25	1527.75	0.25	105.5	28.25	5.5	5	27.5	859.5	0.01	275.5	9.25
Bb53632034	4988.5	38.25	0.01	2217	1178.25	0.01	0.01	0.01	6.5	0.5	6	965.75	29.5	0.01	4
Bb53632113	3615.5	359.75	60	2704.25	1391.5	0.01	48.75	970	13.25	3.5	77	466.5	5	744	2.5
Bb53632170	3601.5	248.25	0.01	1553	1405.75	0.75	0.01	0.01	14.5	1	4.25	904	8	155.75	4.25
Bb53632209	2968.5	15	365.5	3757	615	0.01	0.01	89.5	0.01	0.01	1	912.5	210.5	315	16
Bb53632292	3664.5	137.75	0.01	1647.5	1506	0.01	0.01	0.01	2	0.25	27.5	1097.5	0.25	0.01	1
Bb53632387	3242	1.5	200.25	2272.5	648.25	0.01	6	446.5	104.5	0.01	27.25	878	36.75	118.25	26
Bb53632486	3502	5.25	319.25	3074	1079	1	100	1100.75	0.01	1	9.25	713.25	11.5	984.25	2.5
Bb53632495	2744.5	6.5	0.01	1661	1267.5	0.01	0.01	379.75	9.75	3.25	1	877.5	5.25	24.5	8.5
Bb53632543	3374	279.75	0.01	1755.5	894.25	1	0.01	266.5	7.25	2	7.75	978.5	8.5	245.5	5
Bb53632583	5474	122.5	316.75	2754	1920.5	0.01	0.01	850.5	28.25	11.5	45.5	1230	24.5	356.75	0.01
Bb53632694	674	271	0.01	0.01	946	0.01	0.01	0.01	5	1	8.5	802.5	12.75	0.01	0.01
Bb53632875	4573.75	19.75	0.01	2914.25	1634.5	0.01	0.01	163.5	2	8	241.5	634.25	0.01	587.25	1
Bb53633098	3779	144	0.01	1901.75	921	0.01	0.01	0.01	4.5	1	0.01	953	5.75	0.01	5
Bb53633123	4799	268.5	0.01	3283	1560	0.5	0.01	0.01	1	0.01	40	1188.75	7.25	0.01	3
Bb53633353	1049.25	285.25	62.5	1568.5	911.75	0.01	1.5	370.75	0.01	0.01	0.01	396.75	2.5	632.5	9.75
Bb53633412	5873.5	208	264.5	3037.25	1402.75	0.01	1.5	368	0.01	2.25	147.5	1139.5	0.01	782.25	0.01
Bb53633590	776.25	151	0.01	1505.5	1131.75	1	0.01	420	0.01	0.01	113.5	566.5	3.25	536.75	0.01
Bb53633794	503.5	29	3.75	1421	182.75	0.01	0.01	61	0.01	6.5	1.75	507.25	5	0.01	10.5
Bb53633803	4327.75	70	0.01	3019.5	1378.25	0.5	28.25	792	7.5	3.5	43.5	674.5	0.01	1117.5	23.5
Bb53633804	4637.5	110	0.01	2375.5	1316	0.75	0.01	0.01	0.5	1	0.01	1212	3.5	0.01	32.5
Bb53633805	3958	17.5	0.01	2121.5	1143.5	0.01	0.01	208	8.5	0.75	0.01	1041.75	12	0.01	1.5
Bb53633806	4588.5	5.25	136	2279	1137.25	0.01	0.01	420.5	0.01	0.01	196	932.5	16.25	359.5	12.25
Bb53633817	4590.25	21.5	80	2789.5	1169.5	0.01	3.25	316	10	0.01	4	719.5	8.5	635.25	79
Bc39090425	4988.75	8	366.5	4300	1006.25	0.01	263.5	774.75	10.75	0.01	24	1051.5	12	973.5	0.01
Bc39090514	1152	310.5	5	198.75	833.5	0.01	4	484	7.5	30.75	0.01	799.25	9.25	465.25	4.25
Bc39091968	701.75	0.01	29.5	0.01	1345.5	0.01	15	1232.25	227.75	9.25	6	593	3	989.5	21.75
Bc39091969	1133.25	195.75	0.01	4641.75	1146.75	0.01	5	549.75	2.75	62.25	4	982.5	16.5	1183	4
Bc39091970	857	4	24	2396.75	1111	0.01	207.75	619	0.75	2.25	196.5	557.5	4.25	593.75	0.5
Bc39092111	538	25	0.75	737.75	415	0.75	25	151	0.01	2	9.75	306.5	8.5	362	0.01
Bc39092271	1906.5	2.5	99	1312.5	1439	0.01	0.01	60	2.75	0.01	0.25	453	2	0.01	1.75
Bc39092444	958.5	7.5	259.75	2599.5	1349.5	0.01	0.01	745.5	8.5	0.75	77	896.25	8	611.5	1
Bc39092539	809	10.75	167.5	2231.5	1077	0.01	147	983.5	2.25	5	5.25	487	11	931.75	11
Bc39092969	8730.25	490.5	178	4776.75	2739.5	0.01	0.01	663	0.01	1.5	127.5	912.5	122	0.01	64.5
Bc39093175	8974.75	556.5	3.5	6497.5	3269	0.01	45.75	225.75	55.5	1.25	340	1258.75	73	526	1.75
Bc39093197	6145.25	68	7	5457	2662	0.01	5.5	817.75	0.01	171.5	43.25	1486	209.25	1177.5	71
Bc39093314	3256.75	312.25	130.5	6188.75	2130.5	0.01	16	610.5	9	8	2	1127.25	112	557	3.25
Bc39093452	7447	593	0.01	4806.25	1773.75	0.25	44.25	889.5	6.5	9.25	230.75	1010.5	80	414.25	17.25
Bc39095353	8794	810.5	0.01	6441.5	3339.25	0.01	0.01	601.5	321.25	0.01	482.25	1523	271.25	1180.5	4
Bc47220204	6190.75	572.25	0.01	5708.5	3404.25	1.5	15.75	437.5	0.01	58	22	1398.25	202.25	18.25	0.01
Bc47220358	2834	113	160	4124.25	2468	0.5	0.01	231	0.01	8.5	17.5	1388.75	21.5	0.01	0.01
Bc47220447	8113.5	440.75	0.01	3709.5	2603.5	0.01	0.01	0.01	88.75	40.5	398.5	824	47.75	252.5	4
Bc47220606	7617	303.5	37.25	4406.25	2909.75	2	35.5	538	5	5.75	127.5	1097.5	55	473	0.01
Bc47220714	7037	261.75	70.25	5615.5	2753	18.5	0.01	947.25	12.5	29.25	425.25	1423.5	11.5	353.75	7.75
Bc47220757	4367	703.75	68	5338	2452	0.01	0.01	613.5	61.5	22	489	1786.25	8.25	609.5	1.75
Bc47220962	8273	247	242.25	4783.5	1781.5	0.01	99	461	21.5	12.5	365	794.5	276.25	419	67
Bc47221076	8056	579	219	4813.75	2786.5	0.01	103.5	760.5	57.25	10.25	245	903.5	13	983.5	1.25
Bc47221379	8085.5	349	7	5206.25	1882.5	1.5	201.25	881.5	33.25	10.5	343	1365.5	22.75	684	6
Bc47221762	5267	405	0.01	5763.75	2139.75	2	17	200.5	18.5	145.75	294	1244.5	35.25	519	20.5
Bc47221953	8526	337.75	224	3620.75	1322.75	1.75	62	453.5	10	5.25	140.25	1218.75	3.5	178	17.75
Bc47221959	8394.5	605.5	31.75	5110.5	3042	3	27.5	230.5	0.01	36	439.75	1535.5	6.25	129.25	0.25
Bc47222027	7114	756	14.75	5780.75	1835.75	2	13.25	734	34.25	2	216.5	1701.5	7.5	508.5	0.75
Bc47222196	3900	407	0.01	4624	2309.5	0.5	0.01	94.5	7.5	63	354	1409.75	15.5	226.5	65
Bc47222389	7402.5	120.5	427	3524	1979.5	0.5	126.5	743.25	5.75	1.75	175.75	837	6.75	898.5	0.5
Bc47222447	7034	370.75	152.25	3361.5	2571.5	0.01	127.25	31.75	0.01	10.5	246	1714	69	0.01	18.25
Bc47222473	7232.5	496.75	1.25	4690.25	3206.75	0.01	0.01	448.5	127.5	130.5	218.25	1489	0.01	0.01	2
Bc47222611	4315.5	754	43.75	4205	1818.5	4	2.75	531.75	2	16.5	52.5	1429.5	29.75	901	1.75
Bc47222664	3497.5	119.75	273.25	1779	1010.5	0.5	0.01	321	0.01	27	13.5	1088.5	0.01	184.25	7.5
Bc47222739	3664.5	319	125.5	1839.75	1724.75	0.01	0.01	0.01	0.01	0.01	20.5	1069.75	8.5	0.01	20
Bc47222982	4090	377.5	14.25	3061.75	1814	0.01	3.75	1184.5	159.75	2.5	7	1747	1.5	1149.75	31.5
Bc47223218	3933.75	100	65	3059.5	1804.75	0.01	145.5	1064	0.01	0.01	69	679	17.75	1010	0.5
Bc47223225	4667.5	527.5	341.5	1882	1244.75	0.01	23	1102.5	59.75	0.5	7.5	1192	3	856	105
Bc47223440	2774	306.75		2055	1002	0.01	9	767	7	0.01	26	1180.5	0.01	871.5	15
Bc47223456	4517.75	234.75	0.01	3673.25	1708	0.01	0.01	0.01	4	1	204.5	2339	2.75	0.01	20.25
Bc47223490	3458.75	38.5	168.5	2818	1356.75	0.01	198.75	959	0.01	2.25	57.5	549.5	6.5	1403.5	0.01
Bc47223523	5610.5	69.5	517.5	3455	1354.5	0.01	144.5	575.75	9.25	5.5	110.75	1236.5	0.01	659.5	66.5
Bc47223533	4569.25	367.75	362.5	2357.75	2045.75	0.01	0.01	694	0.01	0.5	66.25	971	1097	757.5	0.5
Bc47223545	6495.5	58.25	0.01	3610.5	2480.75	0.01	0.01	609.5	2.5	61	23.5	1305.25	66	193.5	58.75
Bc47224043	3442.5	331.5	296	3710.5	1675.5	1.5	0.01	1019	21	7	167.75	947.5	1	589	29.25
Bc47224497	4145.75	583.75	0.01	1757	1217	0.5	3.75	455.5	16	3.25	16.25	1564.5	11.25	385.5	6
Bc47225012	5374.5	423	0.01	2727.5	1924.5	1.5	0.01	0.01	0.01	0.01	2.5	1250.25	4.25	0.01	36
Bc47225071	5518.5	451.5	0.01	3498.5	1866.25	0.01	0.01	211.5	23.75	1.75	39.75	1158	42.75	137	12.25
Bc47225101	4016.5	20	139	3519	1667	0.01	17.5	602.5	0.01	7	43.5	575.5	51.5	404.25	1.5
Bc47225178	6036.25	214.75	242.75	4692.5	2138	0.01		371	0.5	0.5	23.5	1464	2.5	1176	3.5
Bc39090202	5248	39.5	0.01	2242.25	1046	2	0.01	0.01	4.25	1.25	8.25	816.5	18	0.01	20.5
Bc39090357	4974.25	115.5	0.01	3850.25	1549.75	0.25	0.01	0.01	0.75	0.01	154.75	1066.5	28.75	214.75	0.01
Bc39090513	3514	194.75	450.75	2969.5	1238	0.5	392.5	1364.75	1.5	4	174.5	1000	123	1678.25	111.5
Bc39090607	5717	320.5	0.01	3038.5	1755.25	1.25	4.25	36.5	16.25	7.25	33.75	1024	0.25	46.5	1.25
Bc39091911	3695.25	0.01	37	2335	1121.75	0.75	29.75	672	2.25	0.01	39.5	1022.25	25.75	401	0.01
Bc39091927	5339.75	243.25	242.75	4234.75	1602.75	0.01	0.01	1307.25	0.5	0.5	129	1316.5	0.25	474.5	12.25
Bc39092081	5385	73	64.25	4028	1629	0.01	0.01	14.5	0.01	0.01	13.5	1155.75	75.5	552.5	7.5
Bc39092179	4983.75	424	201.25	3211	937.5	0.5	0.01	758.5	0.01	1.25	68	1070.5	0.01	526	4.5
Bc39092294	3561.5	191.5	513.25	2126.5	1376.5	0.01	0.01	758.75	0.01	0.5	76	816.5	20.5	904	0.25
Bc39092463	5079	69.25	0.01	3096.75	907.75	0.01	0.01	0.01	0.01	0.5	34.5	914.75	7.75	0.01	0.01
Bc39093186	4410.5	99.75	40	2713.25	1250.5	0.5	0.01	447	0.75	1.75	21.5	775.5	9	498	51.75
Bc39093194	3647	244.25	0.01	1491.75	996.75	0.01	4.25	467.5	0.75	8.5	3	1075	1.5	110.75	6.75
Bc39093289	3154	154.25	486.5	2150	1603.5	0.01	70.75	1031	10	19.5	48.5	910.5	0.01	1238.5	7.5
Bc39093477	7220.5	2.75	0.01	3724.5	2383	0.01	0.01	0.01	5	17.5	220	1341.5	2.5	0.01	16
Bc39093482	4491.5	31	374.25	3003.75	925	1.5	0.01	554.5	16.5	0.01	72	1099	8.75	232	0.01
Bc47220202	2901.75	206.75	334.75	2654.5	1624.25	0.01	3	91.75	1	0.01	15.5	582.75	65.5	58	0.01
Bc47220225	5236.5	60.25	303	2596	1094.5	1	156	890.25	2	0.5	14	1179.75	98	0.01	6.25
Bc47220256	5828.5	231	442.5	1909.25	1207.5	2	95.25	718.75	6.25	14.5	99.5	1156.75	29	570	36
Bc47220318	4908.75	137	469	2215.25	1626	1.5	0.01	1507	161	1.75	100.5	1116.5	5.5	640.25	20.5
Bc47220454	4689.25	121.5	280.75	4020.25	1815.5	1	69.75	1170.25	0.5	5.25	257.25	1192	9.5	961.5	1.25
Bc47220509	3062.25	9	0.01	0.01	1034.5	0.01	0.01	138.25	0.01	0.01	7	581.75	2	32	12
Bc47220513	4910.5	130.75	510.25	2343.5	1074.75	0.01	21	300.75	1	0.01	18.5	1189	0.01	761	0.01
Bc47220514	7965.25	269.5	0.01	4199	1867.75	0.01	30	408.25	11	0.01	135.25	1042.75	1	495.25	3.5
Bc47220582	5581.75	196	0.01	3591.75	1631.5	1.5	0.01	0.01	20	28	220	1165.5	16.25	0.01	0.5
Bc47220610	2743.75	9.25	214	1635.25	1564	0.25	30.75	302.75	9.5	0.01	59	543.75	194	334.5	0.5
Bc47220670	3757	35.25	225.75	2219	1830.5	0.5	6.25	1375	0.01	69.5	0.01	929.5	13	707.25	3.75
Bc47220677	2763.5	34.75	111.75	2496.75	997.5	0.01	0.01	431.5	0.01	4.5	8	567	2.75	571.25	14.75
Bc47220847	4015.75	104.25	261.25	2984.75	1471	0.5	0.01	0.01	5	15	47	671.25	125.75	713.75	14.75
Bc47220851	6032.5	109.5	379	2779.75	1165.5	0.01	170	987.5	3.5	0.75	15.25	1188	6.5	423.25	25.75
Bc47220853	5794.75	218.5	0.01	3288.75	1175	0.01	35.5	0.01	1	0.01	89	841.25	3	223.75	21.5
Bc47220855	3525.75	494.5	519.25	2042.25	804.5	0.01	0.01	881	5.25	1	76.75	876.75	15	474.5	15.75
Bc47220870	6306.25	201.5	420	3034.5	1578.5	0.01	0.01	1200.75	0.5	10	204.25	954	0.01	946.25	0.01
Bc47220871	4783.5	141.5	48	2846.5	1327.75	0.01	0.01	0.01	39	6	138.5	896.25	37.75	361.5	2.5
Bc47221038	5489	186.5	0.01	2593.5	1559	0.5	40.5	482.25	5	0.01	286.5	1209.5	0.75	223.5	18.25
Bc47221129	5121.75	114.25	160	3858.75	1826.5	0.01	2	661.5	0.01	0.01	1	1469.25	0.01	471.25	3.5
Bc47221227	5645.5	20.5	0.01	2715	1434.75	1.75	88.5	0.01	138	9.5	15.25	942.5	74.25	0.01	3
Bc47221331	3674	350.25	459.5	1550	1265.25	0.5	173.5	822.25	10.25	0.01	15.25	1028.5	15.25	731.25	8.5
Bc47221359	2626.5	1	458.25	1895.75	575	0.01	13.75	345	0.01	0.01	0.01	376.5	1.25	826	31
Bc47221383	4488.5	12	32.25	2371.75	1675.25	0.01	22.75	268	20.5	0.5	33	894	30.75	8.5	5.5
Bc47221596	3844.5	308.75	0.01	3471	2314.75	2	29.5	0.01	3.5	0.01	130.5	1430.25	12.5	0.01	1.5
Bc47221614	4986.25	135	14.25	3711	925.75	0.01	0.01	247	1.25	0.01	27.25	1126.75	1.25	568	1.5
Bc47221615	6113.75	0.01	61.75	3958.75	1461.25	0.01	6.25	562.5	1.5	2	56.5	1074.5	70.5	219.5	0.01
Bc47221753	5451.25	123.5	1	2587.25	1512.75	0.01	1.5	3.5	0.01	0.75	72.75	1222.5	9.25	0.01	8.75
Bc47221759	2589.5	0.01	0.01	1256	1323.75	0.01	0.01	0.01	5.5	4.5	56.5	219.25	14.75	0.01	4
Bc47221772	5087	443.75	153	2263	1660.25	0.01	0.01	460.75	0.01	1.75	69.5	954	0.25	481	3.75
Bc47221786	5621.5	153.25		3351.5	2351.75	2	142	722.5	21	55	0.75	763	32	498.25	9.5
Bc47221809	7102.5	0.01	0.01	3406	3120	0.01	289	1249	0.01	16	136	925	178.5	595	10
Bc47221830	3456	78	63.25	2151.75	1436.25	1.5	9.25	348	0.01	0.01	14.75	341.75	295.25	0.01	65.75
Bc47221834	2906.75	53.25	2.5	1278.75	1565.75	0.01	0.01	0.01	0.01	0.01	6.5	288.5	22.75	0.01	0.01
Bc47221838	2331.5	9	14.75	2516	915.75	40	81.25	220.25	0.01	7	0.01	489.5	4.25	198.25	58
Bc47221840	2932.75	3	19.5	2318.5	611	0.01	230.5	572	3	0.01	53	376.25	15.25	596.5	6
Bc47221955	3582.25	0.01	0.01	1511	1151	1.5	0.01	75.5	0.75	0.01	15	9.75	2.5	311.5	4.75
Bc47221978	3746.75	100.75	81.75	1661.75	813.75	0.01	6.75	287.5	3.5	0.01	19.5	465.5	4.75	113.5	6.25
Bc47221979	2366.5	50.25	0.01	2469.5	1211	2.5	0.01	0.01	21.25	0.01	154.25	632.5	132	0.01	15
Bc47222044	1774.5	10	0.01	3124.75	775	0.01	0.01	0.01	1.75	0.01	22.25	520	0.01	137.25	2
Bc47222061	3317.25	87.5	0.01	2837.5	1504	0.01	4	0.01	22.75	0.75	1.5	583.75	21	0.01	8.5
Bc47222240	2034	91.5	841	686	169	0.01	2.75	650.5	0.01	4	0.01	706.5	3	2003	0.01
Bc47222261	3225.75	132	86.5	1948.75	1287.75	0.01	0.01	228.5	0.01	0.5	103.5	223	5	510.75	4
Bc47222310	2724.5	56.5	0.01	2945	525.5	6.5	0.01	174.25	15.75	3.5	0.01	767.25	16.5	260	75.75
Bc47222350	2148.25	0.01	0.75	1183.25	688.5	0.01	0.01	0.01	0.5	25.5	32	919	0.01	0.01	1.5
Bc47222372	405.25	51	0.01	1425.5	1068.75	5	0.01	0.01	9	29	1.75	1427	3	0.01	0.01
Bc47222402	613.5	76	0.01	2852.5	1160.5	2.25	0.01	284.75	0.01	52.25	10.75	1248.5	2	126.25	5.25
Bc47222520	360	23.5	0.01	1838	904.75	0.01	2.5	225.75	1	23	0.01	548	0.01	79	19
Bc47222521	5058.5	354	0.01	3016.75	1116	0.01	0.01	271	3.25	0.01	173.25	1231	17.25	507	0.01
Bc47222673	4039.5	132.5	0.01	2666	854.5	0.01	0.01	0.01	7	0.01	198.25	688.25	8	0.01	0.01
Bc47222681	1635.75	349	0.01	1454.25	1687.5	0.01	0.01	130.5	8	93.25	30.25	1392.5	4.5	0.01	0.01
Bc47222685	278	106.75	0.01	1405.25	793.5	0.01	0.01	0.01	0.01	3.25	0.01	693.75	1.5	0.01	10.5
Bc47222688	5344.5	183.75	445	2457.5	1636.75	1	203.25	847.25	0.01	8.75	105.5	1294.5	63.75	475.75	4.5
Bc47222711	460	29	0.01	2879.5	821.75	1	10.25	0.01	138.5	3.5	12	1333.75	5	12.75	19.5
Bc47222729	5117	482.75	242.5	3501	1815.75	0.01	46.25	982	0.5	2.5	626.5	963	60.5	787.75	94.25
Bc47222741	814.25	61	0.01	3562.5	1634.5	1.5	0.01	146.25	4.75	12.5	22	992.75	34	559	0.5
Bc47222877	6596	226	0.01	2573.75	1357	1.25	0.01	664.75	8	3.25	277	809.5	7.5	491.5	3.5
Bc47222948	5873	527.75	437.25	2993.75	1513	0.01	0.01	940	0.75	2	74.75	1073	51.25	618.25	86.5
Bc47222952	7335.25	257.25	0.01	3383	2039	1	2.75	620	0.01	4.5	99	1171.5	8.75	296.5	13.5
Bc47222970	5552.75	151.5	0.01	3360	1756.5	0.01	0.01	408.25	0.01	8.25	482.75	1112.75	5	0.01	1.5
Bc47222985	3303	39.75	110.25	2338.5	1592.75	0.01	0.01	61.5	5.25	5.75	197.25	813.25	48.25	311.25	19
Bc47223038	5522.75	235	0.01	2512.5	1252.25	1.25	0.01	0.01	14.25	0.01	235.75	830.5	6	114.25	0.01
Bc47223117	253.5	159.5	0.01	3249.5	900.25	0.01	0.01	0.01	8	0.25	0.01	953.5	40.75	0.01	9.25
Bc47223151	6643.25	338.25	0.01	3912	2014	0.01	0.01	482	0.01	9	433	732.75	2.5	0.01	3.75
Bc47223152	219	2	474.75	2048	678	0.01	0.01	1094.25	5	2.75	14	478	0.01	888.25	7
Bc47223153	3058.75	135	0.01	2427	673.5	1	0.01	3.5	9.25	23.5	353	838.25	0.01	0.01	43.5
Bc47223162	5905.5	324.5	0.01	3625.75	1690	1.25	0.01	0.01	4	0.01	436.5	955.25	35	0.01	6
Bc47223191	3628.75	370.5	0.01	2825.75	1312.75	0.01	0.01	0.01	21	11.75	148	1002.5	2.5	0.01	0.01
Bc47223197	4028.75	169.25	0.01	2559.25	1161.5	0.01	43	0.01	0.75	1.5	271.5	849.5	33.25	0.01	56.25
Bc47223212	5417.5	309.5	330	4026	1141.25	0.01	0.01	724	0.01	0.5	144.75	994	1.75	295	5.5
Bc47223355	587.75	23.25	167.75	464.75	483.25	0.01	0.01	330.5	0.01	7.25	7	900.25	0.01	871.25	0.01
Bc47223364	5819.5	267	0.01	3131.75	1719.5	0.5	0.01	0.01	22	28.25	11.5	1384.25	12	0.01	3.25
Bc47223384	220	244.5	0.01	2042.75	782	0.01	55	816.5	0.01	17.25	56.5	647.5	2	1123	0.01
Bc47223435	4185.75	305.25	0.01	3809	1325	0.01	0.01	83.5	0.01	1.25	110	1326	11	0.01	0.01
Bc47223622	2740.25	286.5	0.01	1123.5	1260	0.01	0.01	0.01	1.25	0.75	269	856.75	10.5	0.01	18.5
Bc47223640	6438	442.25	0.01	2855.25	1529.5	1.75	0.01	0.01	6.75	18	13.75	721.5	15.75	62	23
Bc47223663	6248.75	968.5	0.01	3208	2989.25	0.01	0.01	0.5	1.25	23	73	1032.75	0.01	0.01	2.75
Bc47223666	96.25	31.5	433	2017	1595	0.01	350.75	1410	0.75	2	1	924.5	0.01	1509.5	0.75
Bc47223678	5740	504.5	0.01	3105.5	1807.5	0.01	80.75	56.5	6	18.5	96.75	1438.5	8	0.01	4
Bc47223679	5008.5	310	27.25	3490.5	1319.5	0.01	19	827.25	0.01	4	37	1340.5	94.5	855.25	9
Bc47223707	5652.5	44.5	11.75	4914.5	1763.5	0.01	0.01	0.01	7.5	2.25	1.75	588	53.25	0.01	11.75
Bc47224175	6871.25	534.25	0.01	3144.75	2563.5	0.5	0.01	107.25	27.25	22	110	825	154.5	0.01	39.5
Bc47224213	4570	2.5	0.01	2796	2461.25	0.5	0.01	0.01	20.5	4.75	76.75	1139.25	44.5	0.01	0.25
Bc47224404	5866.75	244.25	0.01	4145.25	2702.5	1	0.01	0.01	0.01	0.01	127.5	1367	11	0.01	0.5
Bc47224537	5569.5	297	4	4142.5	2586.5	0.01	0.01	507.5	12.5	0.01	609	1050.75	6	721.75	4
Bc47224568	7304	241	0.01	3946	2257.75	0.5	0.01	0.01	10.5	5.25	181.75	972.5	27.25	93.5	2
Bc47224569	5783	589.5	17.75	5357	3485.25	59.5	15	343.75	10.75	132	37.5	1368	33.25	340	226.5
Bc47224620	5641.25	425.75	10.25	3889.75	1227.5	0.01	23	53.5	7.5	9.5	114	1279	35	0.01	9
Bc47224651	1812	361.25	0.01	1483.5	863.75	0.01	0.01	0.01	7.25	144	7	930.75	9.25	287.5	1
Bc47224707	6820	498	0.01	5089.75	1676.5	0.01	0.01	0.01	16.5	0.5	128	1817.25	179.75	0.01	10.75
Bc47224738	4547.25	8.75	141	3019	1372.5	0.01	0.01	26.5	1	1	117.75	1171.25	7.5	437.75	1.5
Bc47224765	4533.25	77.75	0.01	3632	2259.75	0.01	15.5	173	6.5	11	302.5	784.75	2.25	47.25	7.5
Bc47224948	3778.75	426.25	37.5	3778.25	2452.75	0.01	0.01	461.5	10.5	3.25	224.5	1051.25	183.5	665.5	13.25
Bc47224992	5897	175.75	1.25	2812	2290.5	0.5	0.01	299	6	54.25	117.5	572	3.75	0.01	0.01
Bc47225022	4611.5	684.5	138.75	5188	1725.75	0.01	1	507.5	86	10.25	59.5	615.25	8.5	531	0.75
Bc47225030	3863.5	231.75	0.01	3580	2594.5	0.01	0.01	0.01	0.01	10.5	240	891	1	0.01	5.5
Bc47225087	4258	85.25	60	4093	1640.5	0.75	0.01	1057.25	4.5	4	298.5	1005.25	3.5	1146.75	4.5
Bc47225092	4373.5	743.75	0.01	3291	1442.75	1	0.01	0.01	3.5	4	89.25	1447.25	0.5	0.01	3
Bc47225226	2356.25	255.25	0.01	2665.5	2141	0.01	0.01	0.01	8	0.01	89	729.25	5	0.01	0.01
Bc47225372	4378.5	234.5	0.01	2965.5	2022	0.01	0.01	33.75	0.5	0.01	35.5	1145.25	10	0.01	5.5
Bc47225400	4340.5	295	0.01	2645	1326.5	0.01	0.01	0.01	21.25	2	163.25	570.5	16.25	0.01	0.75
Bc47225431	4293.75	120.75	0.01	1578.25	1424.25	2	0.01	0.01	1.5	1.25	46	1595	3.75	0.01	0.01
Bc47225435	5602.25	143	0.01	3501.25	3120.5	0.01	0.01	0.01	0.01	2	38.5	1401.5	120.75	212	1
Bc47225449	3764	320.5	0.01	3876.5	1934.75	0.01	0.01	0.01	11.5	5.25	678	991	13.5	0.01	12
Bc57070203	4267.25	157.25	60	3072	1156.75	2	65.25	61.25	83.5	0.01	57	1015.5	9.75	979.5	36
Bc5707A0156	5469	186	0.01	3299.25	1903.25	0.01	215	884.5	14.5	7	68.25	1140.5	2.5	489.5	12
Bc5707A0157	4736.75	583	196	3288	1319.5	0.01	0.01	782.75	7.5	60.5	31	1214	20	1091.5	11.25
Bc5707A0158	5401.5	21.5	0.01	4731.25	1312.5	0.5	0.01	129.25	0.5	0.01	288.75	295.5	0.01	0.01	0.75
Bc5707A0159	5882	269.75	0.01	2237	1818.5	0.01	2	0.01	0.01	18.5	54.25	1252.25	4	0.01	2.5
Bc5707A0182	5939.5	361	0.01	3690.75	1429.5	2.25	0.01	133	10	8.5	179.5	1734	0.01	0.01	0.01
Bc5707A0212	3845.25	276.5	57	2803.5	1482.75	0.5	0.01	1078	1.5	1.5	275	1089.5	7.75	154	2.25
Bc62740171	4810	165.5	440.5	2382.5	1636	0.5	0.01	817.75	1	0.01	69.5	1159.75	13	1020.5	8.5
Bc62740218	5823.5		150				0.01	589.25						373.5
Bc62740254	6222.75	457	0.01	2696.75	2085.5	0.5	0.01	0.01	5.5	0.01	4.75	369	1.5	0.01	8.75
Bc62740377	4082.75	395	9.25	2452	1318.5	0.01	0.01	0.01	8.5	0.01	1.5	1022	4.25	74	6.75
Bc62740435	3704.75	333.5	2.75	2496	1243	0.01	0.01	40.75	0.01	1.5	3515.5	687.5	0.01	437	18.75
Bc62740734	5871.25	128	0.01	3910.75	1268	0.25	0.01	0.01	7.5	0.01	12.5	1188.5	35.75	0.01	4.5
Bc62740744	6078.75	206.5	0.01	4229	1252.25	33.5	0.01	0.01	126.25	16.5	151	1441.5	7	0.01	3
Bc62740752	2646.25	61	193.75	1170	718	0.5	0.01	1344	2.5	0.01	27.5	602.75	0.01	848	12.25
Bc62740867	5054.75	644	0.01	2513.75	1704	0.01	65.5	262	5	12	61.5	1529.25	5	0.01	12.25
Bc62740948	6989.25	406.5	0.01	5659.5	2617	0.01	0.01	582	13	10.5	123.75	1025.5	212.5	273.75	23.5
Bc62740994	5070	11.75	0.01	4002	1325.75	0.5	0.01	0.01	11	3.5	217	923.75	93.75	87	1.5
Bc62741232	4258.5	193.5	209	1802.25	1471.5	0.01	163	1398	2.5	1.5	1.25	844.5	9.75	755	1.25
Bc62741269	4212	332.75	0.01	2815.25	1604.25	2.5	0.01	0.01	4.25	11.25	27.25	825.25	1	0.01	2.5
Bc62741498	2739.5	1	0.01	2600.25	1457.5	0.01	0.01	21.75	0.01	1.5	0.01	630.25	40.25	0.01	4
Bc62741559	3831	11.5	0.01	3196.5	1314.75	0.01	0.01	850.5	0.01	0.01	4.25	836	11	419	34
Bc62741581	4727.5	185.25	38.25	2083	1276.5	0.01	0.01	0.01	10	0.01	102	675	0.01	68.75	9.25
Bc62741591	2707.75	0.01	0.01	2399.25	729.75	0.01	92.5	171	0.01	0.5	2.5	855.25	110.5	318.25	7
Bc62741698	3650.25	33	0.01	2755.75	1078.25	0.5	0.01	81.75	1	12	12.25	466.75	5.5	40.5	16
Bc62741727	4878	365.25	0.5	3318	1578.25	2.5	47.25	0.01	3	7.25	20.5	1234.5	70.25	0.01	4.5
Bc62741802	3025.5	392.75	0.01	2732.5	1235.25	0.01	96	879	0.25	16.5	139.75	910.5	2	990.25	10.5
Bc62741847	3268.25	153	0.01	4065.5	1535.25	1	0.01	217.75	5	3.5	27	524.75	15.5	10.75	6.75
Bc62741866	2653.25	18.5	0.01	3645	1639.5	0.5	0.01	197.75	0.01	3	101	932	28	0.01	15
Bc62741868	4576	0.01	204.75	5062	1547.5	18	0.01	818.75	217.25	0.01	35	1074.5	216.75	839.25	138.5
Bc62742018	1023	15.5	28	621.5	389	0.25	0.01	51	3	1.75	58.5	609.5	8.75	319	1.25
Bc62742183	4353	262.5	0.01	1631.25	955.25	0.5	47	152.75	3.75	5	27.75	657.5	0.01	0.01	0.01
Bc62742192	4160	129.75	165.75	2476	1260.25	0.01	0.01	503.5	18	0.01	54	613.75	6.25	778.5	1
Bc62742193	5823.75	92.5	61	2438	1138	1.25	0.01	812	10	2.5	25.25	963.75	18.25	307	0.01
Bc62742227	4617.5	43	492.5	3230.25	1594	0.01	53.5	909.75	0.01	0.01	222	1002	8.5	967	7.5
Bc62742248	5982.5	442.5	0.01	3115	1887.75	0.5	0.01	0.01	51.25	8.75	115.5	803.25	13.5	0.01	7.5
Bc62742321	5124.5	478.5	0.01	1875.5	1907.5	0.01	0.01	221	0.5	2.75	133	976	36	0.01	0.01
Bc62742353	4702.25	264.75	450.75	2840.25	1386	0.01	69	917.25	8	0.5	52	724.5	0.01	713.5	0.01
Bc62742393	408	214	0.01	4003	665.5	0.01	13	0.01	1.5	6	0.01	812.75	0.01	0.01	0.01
Bc62742394	211.5	110.25	0.01	2661	1213	1	0.01	0.01	0.01	4.25	89	992.5	1.5	0.01	1.5
Bc62742408	1343	148.5	365.5	2230.5	1117.5	0.01	11.5	1243	1.5	65.25	32.75	926	43	984	94.75
Bc62742427	0.01	83.75	568.25	0.01	404.5	0.01	95.25	944.5	13	0.75	0.01	660	51.5	1494	3.5
Bc62742462	5637.5	595	0.01	3420	1527.5	0.01	0.01	0.01	0.01	180.5	67	1308.5	0.01	0.01	0.01
Bc62742624	433.75	359.75	0.01	15312.8	967.25	0.01	0.01	0.01	0.01	21.5	0.01	458.5	1.5	0.01	11.25
Bc62742707	561.5	21.75	0.01	2213	1234.25	0.01	0.01	413.5	5.25	11	67.5	1149	1	97	20
Bc62742755	476.5	9.5	0.01	1570.25	256.5	0.01	0.01	19	2	8.5	12.75	704.25	21.5	501.5	0.01
Bc62742775	6651.25	630	1319.5	3671	2902.25	0.01	990.5	32811.2	28.5	29	565.5	1343.5	179	631.5	79.5
Bc62742800	5162.5	7.75	0.01	840.75	38.25	2.75	0.01	0.01	27.75	0.5	17.25	431.25	0.01	0.01	0.01
Bc62742899	3607.5	690.75	0.01	4045.25	1893.25	2.25	0.01	41	13.25	10.5	101	1132.5	8.75	0.01	19.75
Bc62742994	5377.25	365.25	0.01	4290.5	2123.5	1	0.01	429.25	21.5	4.25	234	1215	38.5	0.01	0.5
Bc62742997	4556.75	189.75	0.01	3685	1695.25	5.5	0.01	0.01	131.5	0.01	351.25	1142.75	106.25	0.01	0.01
Bc62743076	4384.25	325.25	38.25	4117	1673	0.01	0.01	82.75	22.75	22.25	99.5	1290.25	7.5	471.75	2
Bc62743102	1587.25	133	111.75	1521.5	1504	0.01	0.01	109.25	3	5.75	6.75	1315.5	17.5	129.5	0.5
Bc62743105	4389.75	0.01	0.01	2190.5	961.75	0.01	0.01	0.01	0.01	0.5	105.25	873.5	11.75	0.01	4.5
Bc62743149	3535	9	0.01	3439	1465.5	0.01	3.5	0.01	2.75	0.01	19.25	1136.75	7	0.01	0.01
Bc62743150	5363.5	56.75	101.25	4044	1399.25	116	0.01	738.75	132.5	0.01	37.25	1536.25	104	621.5	71
Bc62743177	5691	276.75	99.75	3249.25	1917.5	0.01	0.01	0.01	5.5	6	51	832.5	9.75	0.01	3.5
Bc62743208	6283.25	612.25	0.01	3367	1769.5	0.01	0.01	0.01	15	24	50	987	169.75	0.01	4.5
Bc62743324	4854.75	14	492	3023	1289	0.01	0.01	309.25	68.75	4.5	22.75	1130.75	18.25	0.01	24.75
Bc62743343	4387.75	5.25	0.01	4013.75	1463	0.01	21.25	207.5	7	0.5	29.75	1054	0.25	24.75	9.5
Bc62743346	4632.5	4	0.01	4057.5	860	0.01	0.01	33	3	0.01	2.75	1075	0.01	0.01	2.75
Bc62743464	3892	140.5	0.01	2727	1289	4	1.25	0.01	2.75	9.75	293.75	1052	0.01	0.01	11.25
Bc62743475	3707.75	111.75	744.5	2232.25	999	0.25	0.01	1034.5	0.01	0.01	81	476.75	9	1161.5	123.5
Bc62743812	5944.5	2848.75	5611	4256.5	2434.5	2	877	4155	761.5	68	444.75	5424.75	735.5	2714	416.5
Bc62744154	6808.5	31	638.5	3785.5	1555.5	0.01	5	689.5	1	3	18.5	1339	67.5	1245	0.01
Bc62744211	4115.5	52.5	0.01	3611	1498.75	0.5	6.5	0.01	26.5	2.5	0.01	955	22.75	22.25	1.25
Bc62744643	2583.25	62.5	63	1271.75	936.5	0.5	0.01	351.75	0.01	0.01	0.01	649.75	3.5	188.5	11
Bc62744742	3148	0.01	0.01	653.5	796.25	0.01	0.01	65.5	1.25	0.01	0.01	3	0.01	0.01	0.01
Bc62744793	1521	211.5	0.01	2897.5	1552.25	2	0.01	0.01	9.75	0.01	30.5	1214	50	0.01	0.01
Bc62744875	2969	23.5	9.25	1566.75	1332	2.5	0.01	168	0.75	18.5	22.5	422.25	8.5	481.25	17.75
Bc65820248	3036.5	72	327.5	1826	1379	0.01	0.01	802.75	1	15	69.5	671.25	0.01	738.75	1.5
Bc65820251	4022.5	46.75	124.75	2782.25	1794.5	0.01	0.01	441.5	1	0.01	18.5	874	0.75	706.75	0.01
Bc65820264	2791.5	211.5	514.25	1464.75	1274	0.01	0.01	1055.5	7.5	0.01	13	618.25	0.25	292	2
Bc65820265	3063.5	35.75	159.5	1950	1016.75	0.01	0.01	444.5	1.25	0.01	0.01	71	15	213.5	4.25
Bc65820266	1826	61	178	2028	500.5	0.01	291	668.5	0.01	5.5	63.75	546.25	14	810	16
Bc65820420	3869	0.5	99.25	1520.5	1096.25	0.5	0.01	419.75	0.75	3	60.5	138	5	0.01	0.01
Bc65820635	3015.5	0.01	0.01	2383	739.25	0.01	0.01	0.01	2.25	2.5	16.25	117.5	17	0.01	0.01
Bc65820758	2543.25	0.01	83.25	1592.5	838	1	0.01	374.75	0.01	0.01	46.75	480.5	5.5	794.5	12.25
Bc65820792	4836	500.25	314	1840.75	1529	0.01	0.01	334.25	1	29	130.5	880	43	154.25	2
Bc65820836	3936.25	464.5	145.5	2437	1667.5	1.25	0.01	360.25	9.5	0.5	154	1210.75	14.75	24.25	7
Bc65820860	3346	14.25	0.01	2718.5	1397.5	0.5	3	164.5	3.75	2.5	17	430.5	2.75	397.25	3.75
Bc65820957	4210.5	6.25	0.01	2010.75	1244	0.01	0.25	0.25	16.25	0.01	0.01	604	0.01	244	3.5
Bc65821074	1686.5	15.25	128.25	2369.25	806.5	0.5	0.01	376.5	2	0.01	49.25	690.5	9.5	0.01	3
Bc65821120	569	40	0.01	0.01	381.5	0.25	0.01	96.5	0.01	0.01	2.75	780.25	8.5	113.5	12.75
Bc65821208	638.75	5.25	0.01	829.75	1134.75	0.01	0.01	0.01	0.5	5.5	23.25	849.5	2.75	0.01	0.01
Bc65821209	172.75	7.25	0.01	1391.5	551	0.5	0.01	0.01	0.01	1.75	5	619.5	8.25	32.5	4.25
Bc65821283	4902	173.5	0.01	2013	439.75	0.01	5.25	343.5	0.01	2	83.75	489	27.5	231.5	3
Bc65821396	6240	0.01	227	3106	1536.5	2	0.01	800.5	26.5	12	23.5	1143	7	658.5	14
Bc65821425	331.25	37	0.01	1157	599.25	0.01	0.01	0.01	7.75	0.25	0.01	861	4.5	0.01	0.01
Bc65821575	3247.25	16	214	2599.5	1131.5	0.01	0.01	201.25	0.01	3.5	203.5	982	34.25	207	11.75
Bc65821630	3705.5	141	0.01	2349	1273.75	0.01	0.01	0.01	11.5	8.25	1.25	1095.5	1.5	0.01	10.25
Bc65821785	886.5	89	0.01	0.01	499.5	0.5	0.01	0.01	3.5	3.5	0.01	338	2.5	0.01	0.01
Bc65821787	912.25	0.01	0.01	609.75	673.75	0.01	11	0.01	1.5	2.25	1	944	1.25	0.01	0.01
Bc65821841	241	8	0.01	1532.25	721.5	1	0.01	0.01	7.25	16	14.75	669.5	11	0.01	29.25
Bc65821913	612.75	5	0.01	2505.5	366	8.25	0.01	0.01	0.5	2.5	17	578	0.01	0.01	40.5
Bc65821965	5157.5	362.5	0.01	2640	1489.5	0.01	0.01	0.01	6.75	27	0.01	819	4.25	0.01	0.01
Bc65821978	4617.25	238.5	0.01	2323	1969	1	0.01	369.25	12.5	3.5	0.01	859	16	71.5	8.75
Bc65822036	7630.5	481	203	5437.5	2415	5	24	778.75	2.25	18.5	247.5	1437.5	12	519.75	20.5
Bc65822129	4760.25	668	0.01	2610	2161	0.5	0.75	496	10	3.75	150.5	1014.5	144	0.01	21.75
Bc65822180	3878.25	108.75	216	2875.75	1239	10.5	142.75	600.75	6	3.5	13.5	654	29.25	1112.5	10.5
Bc65822743	5910.5	562.5	0.01	4661	2318.5	0.01	0.01	0.01	9	14	17	1556.5	69.5	521.5	4.75
Bc65822767	5147.75	10.5	0.01	2151	1111.25	0.01	0.01	0.01	40	1.75	71.5	1308	2	0.01	0.75
Bc65822796	1907.5	234.25	0.01	2705	1475.5	0.01	0.01	0.01	24.25	4	39.5	555	16.5	0.01	0.01
Bc65822873	3150.25	305	0.01	2193.5	926.5	0.01	0.01	0.01	1	0.01	31.75	393	7	0.01	0.01
Bc65822885	2311.25	4.25	111.75	1495.5	1120	0.01	2.25	0.01	9.5	0.01	291	385.5	12.25	0.01	3.5
Bc65823223	4919.75	201	224	4068	2035.25	0.5	52.25	844.5	10.5	6	27.25	979.5	0.01	1045.75	3.75
Bc65823431	2031.75	328.5	38.75	1821.25	1352	1	0.01	807.5	8.5	0.01	86.5	768.25	142.5	0.01	0.01
Bc65823456	4306.25	148.75	0.01	2536.25	1020.5	3.25	0.01	0.01	5.75	0.01	90	1099.25	4.5	208	1.5
Bc65823628	5038.5	112.5	49	2836.25	1608.75	0.01	0.01	475	4	0.01	89.5	1509	156.75	464	39.5
Bc65823843	4418.75	221.75	294.75	2642	1309.5	1	0.75	0.01	0.01	0.01	24.5	1080.5	130.5	720.25	20.5
Bc65823844	4555	88.5	0.01	2432.5	1307.75	0.01	0.01	0.01	6.75	0.01	27.25	705	5.5	0.01	4
Bc65823969	4361.25	126.5	327.75	2705.25	780.5	0.01	0.01	458	0.75	17.5	3.25	992.75	7	718.25	0.01
Bc65823974	3886.5	259.75	0.01	2407	1420.75	0.01	0.01	0.01	0.5	95.75	143.5	132	9.5	0.01	0.25
Bc75096564	3654.5	428.5	0.01	1858.25	455	0.01	0.01	531.25	8.5	78	248.75	110	15.5	1097.75	9
Bc75096917	2920	196.25	0.01	1760.5	1043	5	0.01	131.75	164	69.25	23.5	1438	9	0.01	12.5
Bc75096972	825.25	8.75	30.5	3063	1799.5	1	0.01	847	0.01	14.5	15.5	1119.25	16.75	1221	28.5
Bc75096974	455.5	33.5	665	2200.25	982.75	2	0.01	599.75	10	11	8.5	606	0.5	890.5	4
Bc75097000	7254.25	481.25	63.25	3636.5	2423.5	0.5	0.01	499	15.25	27	492	657.5	40.5	251.75	3.5
Bc75097011	6951.75	848.5	26.75	5161.75	2347.75	0.01	0.01	0.01	36.5	3.5	651.25	822.75	0.01	41	1
Bc75097171	7067.75	514	2.5	3493	2206.5	0.01	0.01	538	11.75	3.5	226	2007.25	7.5	584.75	4
Bc75097396	4191	348.5	0.01	3360.75	1795.5	0.5	0.01	0.01	17	1.75	255.75	1370.5	6.25	0.01	0.01
Bc75097532	7230.75	22.25	0.01	3865.25	2062.25	0.01	69.75	315.25	15.75	19	622.5	997	16.5	48.25	1.5
Bc75097592	7511	467.75	126	6107.75	1871.5	0.5	0.01	598	41	145	207	478	76.5	156	9.5
Bc75097651	6362.5	124	35	3651	2882.75	0.01	7.75	627.5	6	2.75	537.25	1308	10.75	350	0.01
Bc75097657	4005.75	474.25	456.5	3822.25	1058	0.01	0.01	923.5	52	0.5	221.5	1241.75	1.5	1209.5	1.5
Bc75097728	5594.5	202.5	168.5	2036	1778.75	0.01	0.01	652.5	2	5	182.25	439.75	186.25	220.5	9.25
Bc7509B6555	5801.75	127.25	132.5	2620.5	3095	0.01	0.01	179.25	2.75	1	28.75	1455	22.75	0.01	1
Bc7509B6700	7014.25	432.75	0.01	5530	2547	0.01	0.01	1.5	17.5	70	52.25	1855.5	10.5	0.01	18.5
Bc75103229	3911	902.5	0.01	2460.25	1624	0.5	0.01	76.5	52.5	16.75	250.5	1300.5	152.5	0.01	4.25
Bc75103243	7742.25	440.75	0.01	3039.75	1910.75	0.01	0.01	390.5	42.75	29	253.5	1478	139.25	1.75	1.75
Bc75103475	6187.5	45	0.01	1993.25	1501.5	0.25	0.01	0.01	12	2.5	6.75	1180.5	200.5	270	1.75
Bc75103720	6142.75	325.75	0.01	4245.25	2381.5	2.25	0.01	0.01	5.25	20	102.75	1248	3	0.01	0.5
Bc75103857	4462	525.25	103.75	2092	1771.75	0.01	0.01	483.5	1.5	4	17.5	778.5	20.5	216.5	32
Bc75103869	6112.75	103.75	176.5	2258.25	1287	0.01	0.01	810.5	10	0.25	88.25	969	9.5	534.5	12
Bc75103870	4612	153.5	29.5	3188	1177	51.75	123.5	430.75	1.5	5.5	86	611.25	19.5	714	10.5
Bc75103935	4573	664	0.01	3250.75	1486	0.25	0.01	749.5	0.01	0.01	270	1665.25	0.01	431.5	5.75
Bc75104204	6576.75	451.25	0.01	2941	1319	0.01	0.01	0.01	0.01	1	266	1100.5	14	0.01	0.5
Bc75104305	4695.5	543.5	225.5	1680.5	1614.5	1	0.01	778	4.5	0.01	85.5	962	50.25	102.75	49
Bc75104346	7051	154	41.75	3500.5	1099.5	1	16	389.25	1.5	4.25	86.5	1055.75	1	0.01	2.5
Bc75104350	4352.25	522.5	0.01	3757	1672.5	0.01	8.75	293.25	54.5	4.75	47	1171	6.25	377.5	0.01
Bc75104454	4717.75	482	136.75	3895.5	1335.75	0.01	101.75	191.5	7.5	4.25	140	1856.5	9.75	457	4
Bc75104644	6268	2195	341	3202	3919.5	0.01	0.01	663	465.25	180.5	430.25	2852.75	1061.25	0.01	497.5
Bc75104686	6199	352.5	60.5	3215.25	1438.5	1	0.01	262.5	1.5	2.5	21.25	1267.5	1.75	171.25	12
Bc75104701	3039	0.01	0.01	3389.75	1663.5	0.01	0.01	0.01	0.01	0.01	182.5	1379.5	1.25	279.5	7.5
Bc75104721	6394.25	711	9.25	4016	1251	0.5	0.01	0.01	3	1.75	115.5	929	3.5	236.25	0.5
Bc75104888	2400.5	665	20.5	1764.75	1023	0.5	0.01	750.5	9.5	9.75	102	1366.5	5	366.25	20.25
Bc75104890	5459.5	581	0.01	3434.5	1347.25	9	25	0.01	6	47	120.25	1167.75	27.75	0.01	2.5
Bc75104899	6697.5	217	206.25	3307	1421.75	0.01	0.01	504.5	0.75	0.01	133.25	918.75	10	296.5	25.25
Bc75104963	3388	9	0.01	3219	1494.5	0.01	0.01	0.01	0.01	0.25	90.5	1231.25	0.5	0.01	0.01
Bc75105066	4769.75	255.75	153	3036.25	1335.25	0.01	0.01	244.75	17.5	9.5	37	444.5	3.5	38.5	3.5
Bc75105393	7997.75	356.25	0.01	3542.5	1631.5	9.75	0.01	0.01	13.25	0.01	58	959.75	2	0.01	138.25
Bc75105507	7146.75	174.25	130.75	4114.75	1276.25	1.5	54.5	411.25	9.75	0.01	12.75	1063.5	14.5	233.5	0.01
Bc75105920	4441	370	20.75	3267.5	1406	0.01	105.5	425	22.75	1	46.75	1192.25	15.5	46	6.75
Bc75105952	3734	511	30.5	2121.5	1819.5	1	0.01	835.25	3.5	6.25	555	1499.25	2	17.75	4.5
Bc75105995	2624	165.5	301.5	1234	799	11.25	24	1135.5	0.01	2	37.25	610	21.25	323.5	1.5
Bc75106038	6041.25	105.25	197.75	3762.5	1293	0.01	2.75	460.5	0.01	26.75	4.25	1222.5	17.75	263.5	1.5
Bc75106039	3800.5	415.25	950	1666	1811.5	2	463.5	1167.5	0.01	10.5	27.5	881.25	8	854.25	91
Bc75106066	5288	279.25	313.5	2069.75	1313.75	0.01	0.01	631.5	5	0.75	149.75	605.25	0.01	819.5	0.01
Bc75106422	5024.25	418.25	186	3812.25	1973	0.01	52.25	492	16.5	0.01	228.5	522.5	29.5	257.25	0.01
Bc75110006	4140.25	179	0.01	1333	1100.75	0.01	0.01	0.01	4.5	42.5	151.75	763	1.75	322.75	7
Bc75110025	6078.5	394	0.01	5181	2154.5	0.5	0.01	0.01	74.5	55.5	350	649.5	5.25	0.01	6
Bc75110138	4806.5	583	307.5	1488.75	1094.25	0.5	2	1046	19.5	6.25	11.5	995.5	0.5	689.75	4.5
Bc75110204	3417.25	237	553.5	2607	1432.5	0.01	14	1018.75	0.75	2.5	66.75	1003.75	6.75	372.75	5
Bc75110213	4434.25	691	69	4683	1864.25	7.25	2.25	294.25	4.75	12.5	36	742	66.25	0.01	12.25
Bc75110272	7139.25	304.25	0.01	2657.5	1812	0.25	0.01	568.5	9.25	1	50.5	955	30.25	502	16.25
Bc75110413	4609.25	108.5	0.01	1002	1015.25	0.01	0.01	0.01	6.25	0.01	87.25	998.25	0.01	0.01	6
Bc75110477	6201.75	483.5	17.25	2132.5	1437	0.01	0.01	0.01	4.25	2.25	24.75	663.5	129.25	0.01	0.01
Bc75110509	7099.75	307.5	185	2141.5	1206.5	0.01	0.01	430.75	0.01	0.5	178.5	1229.75	7.5	767.25	9.25
Bc75110660	4179	355	289.25	2731.25	1471.75	0.01	14	296.75	3	2.75	96.5	768.5	5.25	863.5	6.5
Bc75110683	5756	169.75	45.5	2026	1335.5	0.01	0.01	0.01	0.01	1	39.5	937	80	0.01	0.01
Bc75110746	7208.5	166.25	0.01	3299	1143.25	1	0.01	0.01	8.5	18.75	55.5	1156	15.75	0.01	9.5
Bc75110762	4494	336.25	187.5	1880	899.5	1.5	109.75	338.25	99.5	0.01	117.25	962	7.5	1155	0.01
Bc75110830	5938.5	462	0.01	3656	2094.5	0.01	0.01	334.75	10.5	2.5	168.75	1290.25	87.75	634.5	14.5
Bc75110916	4421.75	78.75	0.01	3388	1436	8.5	0.01	17.25	10.5	7	250.75	448.5	33.25	106.75	26
Bc75111048	8139	113	236.75	2808.25	2011.5	0.01	0.01	177.5	6.5	12.5	53.25	1057.5	18.25	592.75	5.75
Bc75111068	5684	140.5	131.75	4828	2187	1	88	599	15	66.5	430.25	1030	28.5	846.5	4.25
Bc75111073	7524	228.75	0.01	2892.75	1453.5	0.01	0.01	93.75	19.5	0.01	48	1147.5	0.01	7	10
Bc75111074	3559.25	188.5	0.01	2283.75	1204	0.01	0.01	20	0.01	0.01	283.5	1068.75	9	13.75	10.75
Bc75111114	5656.5	334.25	80.25	4371.5	1465	0.01	0.01	0.01	23.75	0.01	15.75	1067	0.01	42	6
Bc75111245	6258.25	133.5	0.01	4372.25	1998.5	0.01	0.01	0.01	59.5	0.25	94.5	1624	111	433.5	0.01
Bc75111261	8923.25	184.75	55	5803	2363.5	0.01	0.01	0.01	43	45.5	93.25	1376.75	341.5	275	7.5
Bc75111263	5551	8.75	0.01	2868	1217	0.01	3.5	314.5	3	0.01	0.01	1162.5	28.5	329.75	5.75
Bc75111285	5950.5	36	0.01	4339.5	1452.5	0.01	0.01	0.01	0.01	0.01	284.25	631	0.01	0.01	23
Bc75111320	6948.25	247.5	538.25	2863.75	1061	0.5	0.01	917.5	2.75	6	2.75	1592	18.5	738.25	19
Bc75111431	4268	119	280.25	3089	1342.5	0.01	73.75	117	125.75	1	0.01	962.25	1	939	10
Bc75111483	4924.25	192.75	0.01	2802.75	1142.5	0.01	0.5	366.75	0.01	2	11.5	961	10.25	119.25	2
Bc75111692	5816.25	164	141.25	3868.75	1605	0.01	4	86.5	1	2	0.01	1090	4.5	0.01	0.01
Bc75111765	7839.75	138.75	0.01	4764.75	2480.5	0.01	0.01	0.01	30.5	1	103.5	1609	68.5	0.01	115.5
Bc75111838	6185	193	0.01	2381.5	1249	1	0.01	0.01	0.5	0.5	12	1470	1.75	69.75	24.25
Bc75112197	5999.25	136	58	4114	1450.25	0.01	0.01	142.5	39	0.01	25.75	842.75	22.25	103.25	21.75
Bc75112345	5318	60.75	40.25	5045.5	1659	0.5	0.01	178	210.25	2.75	45.5	1101.25	150.5	747.25	1.5
Bc75112431	5244.25	183.25	0.01	2700	1971.5	0.01	0.01	1089.5	11	1.75	23	847.5	319.75	0.01	88.75
Bc75112434	4016.5	43.75	111.5	2218.5	986.75	1.75	51	365.25	5.5	5.5	283.5	852	13.25	876.25	8
Bc75112668	2955.25	131.5	311.75	4421.25	1040.75	0.01	0.01	239	6	4.5	31.25	332.75	57.5	411.5	33.75
Bc75112676	3797.25	203.75	205.5	1979.75	1457.5	1	52.5	290	0.01	0.5	183.25	404.5	3.75	145	0.01
Bc75112849	3587.75	28.5	265.5	1488	929	0.01	0.01	274	0.01	0.01	15.5	376	63.5	395	0.01
Bc75112862	2018.75	12	0.01	1410.75	549.5	3	0.01	252.75	0.01	0.01	8	497.5	31	608.5	5.25
Bc75113038	4229	54.75	0.01	2473.5	1918	0.01	0.01	87.5	73.5	69.75	0.01	350.5	40	56.25	0.01
Bc75113102	4516.75	269	129.5	34202	1248.75	1.25	93.75	646.25	25.5	11	22	726.5	21.25	544.75	12
Bc80600009	4015	21.5	223.25	3124	1150.5	0.5	179.25	1060.5	45.5	0.01	0.01	448.75	6.5	692	0.01
Bc80600012	4512.25	455.5	738.5	3308	1208.75	0.01	32.5	465.75	60.25	0.25	10.75	1370.5	3.5	729.5	0.01
Bc80600222	3617	406.5	207.75	2205.25	685.5	1.5	0.01	0.01	8.75	0.01	138.25	1312.5	68	0.01	26.75
Bc80600285	6954.5	33	0.01	2719.75	2041.5	0.01	0.01	0.01	0.01	0.01	6	1062.75	1.25	0.01	1
Bc80600296	4041.25	4.75	254	2719	1651	0.01	6.25	19.25	12.75	2.75	107.5	732.25	66	698.25	10.75
Bc80600362	3885.5	179.75	0.01	1893.5	781.25	0.5	0.01	195	1.5	0.01	22.5	622	0.5	0.01	0.01
Bc80600485	4884	24	328.25	2276.5	958.25	0.01	3.75	897	0.01	0.5	92.5	366	4.5	55.75	0.5
Bc80600612	5386.25	32.5	0.01	2608	1596.75	9	0.01	45.5	2	5.25	0.01	878.75	0.01	168.25	1
Bc80600715	4043.5	54.5	57.25	1731.25	774.5	0.01	24.75	391.75	6.75	0.01	14.5	959.5	10	101.5	21.5
Bc80600717	2533.5	556.5	0.01	3372.75	1697.25	0.5	9	1074	5.5	0.01	0.01	991.75	300.5	20	0.01
Bc80600833	2846	539.75	8	2340.75	742.25	0.01	0.01	50.75	787.75	1	98.75	618.75	11.5	0.01	38.75
Bc80600966	2375.75	35	48	1472	798	0.01	11	350.25	0.01	1	152.5	360	0.01	155.75	0.01
Bc80601079	1833.5	74.5	1138	1226.25	535.5	0.01	134	804	53.5	0.01	57.25	822	69.75	652	89
Bc80601103	2797.5	32.75	240	2514.5	1118.5	0.01	15.75	209.75	10	0.01	12.5	380.75	10.5	69.75	1
Bc80601214	2693.5	7.75	231.5	1528.75	566.5	0.01	3	700.5	0.01	2	112	295.5	0.01	491.25	4.75
Bc80601282	1562.5	0.01	24.5	1249	817.25	0.01	0.01	218.5	0.01	0.01	28.25	390.75	0.01	461.5	1
Bc80601299	1898.5	77	213.25	857	83.75	0.5	0.01	0.01	45.5	0.01	0.01	225.25	0.01	375.5	5
Bc80601394	3170.5	152.5	0.01	614.5	957.5	0.01	0.01	0.01	0.5	20.75	251	669.5	0.25	0.01	0.75
Bc80601501	444	95.5	4.25	1955	826	0.01	0.01	0.01	31.5	49.25	30.5	1040.5	2.25	229.5	67.5
Bc80601724	268.5	153.5	115.25	1975.75	931.5	0.01	59	211.75	22	133	7.5	1008.5	0.75	633	16.5
Bc80601924	638	418.25	104	2381.5	1167.25	1	140.25	383.5	10.5	12.5	25.75	857.5	18	285.25	0.01
Bc80601931	2887	462	181	949.75	988	0.01	9	426.5	10.25	8	58.75	1106	20.25	280	29.5
Bc80601979	568	0.01	219.75	1023	464.75	3.25	2.25	314	12.5	9.5	0.01	757.5	26.5	1056.5	152
Bc80602099	397.5	98.5	240	3368.75	1387.5	0.01	0.01	845.25	23.5	46.5	145	1106.5	7	526.75	33.5
Bc80602100	461.25	31.75	0.01	1771.75	1129.75	0.01	0.01	284.5	0.5	11.75	0.01	838.25	0.01	592.25	0.01
Bc80602126	5708.75	308.75	141	2401.75	1097.75	0.01	115	774.5	6.25	8.75	447	363	0.01	914.5	10.25
Bc80602459	6142.5	934	8.5	3363	1584.5	0.01	0.01	95.5	2.75	2	86.25	875.25	4.5	281	0.5
Bc80602540	4992.5	246.75	17	2564.75	1418.25	0.01	0.01	793.75	4.5	2.75	174.25	900.75	47.5	697	85.5
Bc80602679	1990.5	260	22.75	1175	1206	0.01	66	566.5	9	0.5	252.5	964.5	4.5	1032	0.01
Bc80613211	6383.5	12	90.75	2196	1532	1.25	0.01	629.5	18.5	2.25	270.75	1113.25	22.5	695.5	0.01
Bc80613235	5463	526.5	0.01	1702.25	1480.5	0.5	2.5	338.5	3.5	0.5	48	791.5	33	375.5	2
Bc80613357	5973	369	0.01	2595.75	1322	0.01	0.01	164.5	6.25	11.5	382.75	995.5	49.5	0.01	9
Bc80613384	2313.5	388.25	168.75	1803	1036.75	0.01	0.01	411.75	9.5	0.01	59.75	813.25	10	617	0.01
Bc80613438	6116.5	340.25	125	1809.5	1392	0.5	0.01	0.01	0.01	0.5	408	820.75	43.5	0.01	1.25
Bc80613512	5676.5	228	0.01	1715	1813	2.5	0.01	242.75	0.01	79	148	1003.75	7.75	5.75	0.5
Bc80613518	4990.5	763.5	0.01	1910.5	804.5	0.01	12.5	204.25	13	47	76.5	683	11	91.75	2
Bc80613521	1213	175.5	11	628	415.75	0.01	0.01	555.75	0.5	1	112	866.25	1.75	450.5	0.01
Bc80613526	6333.75	526.25	72	3246.75	1683.25	0.25	26	0.01	7.25	22.5	283.25	814.5	4.25	118.5	9.75
Bc80613527	5292.5	155.75	0.01	2589	1334.75	0.01	170.5	71.25	0.01	9	45.5	466	0.01	274	0.5
Bc80613638	4851.5	443.75	52.75	3133.25	1706	0.01	0.01	0.01	5	28.75	326.25	1022.75	19	252.75	6.25
Bc80613646	2345	402.5	130	2427.25	1117	0.5	0.01	0.01	52.25	6.5	129	1211.5	1	0.01	31.25
Bc80613667	4592	207	1.5	1829	1168	0.01	0.01	116	3.5	7.25	37	739	4.75	0.01	8.75
Bc80613702	3741.5	407	0.01	2593.75	1078.75	0.75	0.01	156.75	4.25	3.25	38.5	1036.5	1	0.01	0.01
Bc80613751	2697	436	92.5	1944	786.5	0.5	0.01	358.75	2.25	3.5	71.75	1208.5	9.5	0.01	9.75
Bc80613785	1939.75	32.5	0.01	1082.75	766	0.5	0.01	0.01	3.5	10	0.01	629	0.01	0.01	0.75
Bc80613787	3467.25	551.25	109.5	2237.5	1182.75	0.5	164.75	510.5	2.5	0.01	114.5	668.5	16.5	0.01	0.01
Bc80613795	7647.25	3.75	4	2762.5	1365.5	0.01	21	87.25	0.01	31	303.25	1515.5	2	856.5	0.01
Bc80613812	3309.25	340.25	4	2116.5	1266	0.01	15	388	0.01	4	25.5	1494.5	0.01	0.01	4.75
Bc80613852	2643	47	391.75	1214	573.25	1	0.01	0.01	0.01	3	0.01	778	1	117.25	2.25
Bc80613952	3221.25	75.5	476	989.75	1136.5	1	0.01	554.5	0.5	1	3.5	684.25	14.75	496	1.75
Bc80614042	1689.75	356.5	0.01	713.5	295.25	0.01	0.01	0.01	0.5	0.01	33.25	657	0.01	0.01	5.75
Bc80614073	2760.75	302.5	237.25	1335.5	1168.75	0.01	0.01	1062	2	1.5	90.75	600	17	737	0.01
Bc80614120	2756.75	60.5	33	1735.25	994	0.01	0.01	0.01	0.01	1.5	15.25	710.5	13.75	0.01	0.01
Bc80614177	4991	69	561.5	1581.25	599.5	0.01	25.75	1055.25	1.5	12	41.5	667	15.5	762.5	36.5
Bc80614239	4120.25	324.25	0.01	1099.5	1081.5	0.01	0.01	172.25	2.5	0.01	154	1005	41	0.01	31.25
Bc80614426	3859	242.25	757.25	1962	1361.25	0.01	32.5	231.5	4.25	1	45.5	715.5	12.75	276	0.5
Bc80614466	3823.5	0.01	0.01	1811	820.5	0.01	0.01	232.5	0.01	1.5	0.5	760.25	0.01	75	6.25
Bc80614550	5513.25	39	164.5	1187.5	1602	0.01	3.5	826.75	11.5	4.5	0.01	979.5	5.5	700	0.01
Bc80614684	4896.5	944.5	0.01	2365	1459.5	0.01	0.01	480.75	18.5	4.75	258	941.5	273.75	0.01	112
Bc80614704	4174.75	0.01	0.01	648.5	813	0.5	0.01	0.01	0.5	0.01	0.01	812	8.75	0.01	2
Bc80614750	3511	24	181	1935.75	1614.75	0.5	0.01	689	23	0.01	101.25	436.75	0.01	670.75	10
Bc80614765	4450	271.75	216.25	1607.75	1731.75	0.25	0.01	556.5	0.5	0.01	0.01	982.75	0.5	523	9.75
Bc80614788	5082.25	129.75	603.25	1404.75	849.75	0.01	5	480.25	0.01	1.75	26.5	1161	0.01	358.25	9
Bc80614845	3543	94	0.01	1790.5	850.5	0.01	0.01	0.01	7.5	1.5	47	687	0.5	136.5	0.01
Bc80614957	3680.25	177.75	0.01	3076	1192.5	0.01	0.01	0.01	37.5	2	189.75	472	62.25	0.01	0.01
Bc80614967	5387.25	64.75	0.01	2441.5	1351.25	0.01	0.01	0.01	1.25	0.5	4.25	939.5	0.25	0.01	42.75
Bc80615085	4476.25	94	380	2872.75	2057	2.75	11.5	1047.25	4.75	0.01	0.01	1103.5	0.01	144.75	0.01
Bc80615196	5123	59	0.01	1967	1397.5	0.01	0.01	0.01	16.75	0.01	25.5	530.25	17.75	0.01	0.75
Bc80615300	6204.5	77.75	126.25	5507	1976	0.5	0.01	592.75	24	9	38	989	84	315	25.5
Bc80615341	4284	60	812.25	1549.75	1349.25	0.25	186.5	1111.25	20.5	0.75	18.5	933	10.25	255.75	79.5
Bc80615423	3510	40	0.01	3246.5	1102.5	0.01	0.01	0.01	43	0.01	35.5	1033.5	4.75	0.01	0.01
Bc80615424	5385	8	144.75	3514	1350.75	0.01	155	778.75	8.5	3	0.01	1504	6.25	138	5.25
Bc80615459	5704	79.5	157.25	2462	1474.25	0.5	240.5	546.25	5.5	0.01	11.25	1184.5	40.5	833.75	16
Bc80625529	3166.25	0.01	0.01	1190.5	1089.25	0.01	16.5	160.25	0.75	3	66.25	210.5	4.75	242.75	0.01
Bc80625590	3521.5	20.75	179.75	1973.5	1007.5	0.01	52.75	531.25	0.5	13.75	3.75	265.75	0.5	459	14.75
Bc80625687	2777.75	11	55.75	1044	911.5	0.01	0.01	0.01	5	0.25	0.01	246.5	16	16	6.5
Bc80625713	2293	4	272.25	1954.75	900.5	1	97.5	374.25	0.01	4.75	19.5	459.5	21.5	688	4.25
Bc80625813	2967.25	9.5	0.01	1203.5	749.5	1	0.01	16.25	0.01	0.5	15	15.5	0.01	0.01	0.5
Bc80626092	2357	386.25	2774.75	1813	1114.5	0.5	1114	2302	79.75	1	137	1146.25	257.75	1057.75	460
Bc80626131	2860.75	158.25	243.25	1528	1117.25	0.5	8.5	558	8.5	1	40.5	926.5	86.5	610.75	2
Bc80626244	2222.5	56.25	18.5	1219	778	0.01	0.01	14	4	0.01	6.75	275.5	42.75	75.5	0.01
Bc80626311	1855.75	201.75	0.01	1338.75	558.5	0.01	0.01	0.01	0.01	14	1.5	1164	80	0.01	8
Bc80626339	1421.5	299	425.25	0.01	1540.5	0.01	2.75	932.25	56.5	175.5	7	1101.5	47	1223.5	135.5
Bc80626490	360.5	137	0.01	2595	616	0.01	3.75	722	0.01	21.5	17	956	4.5	536	3
Bc80626525	635.5	60.25	199.75	2401.75	1210	0.01	372	1234	1	3.5	4.5	1061	33.25	1295.5	2
Bf32280024	2101.75	166.25	0.01	1437.25	545.5	1.5	14	0.01	1	2.75	95.5	677.75	9	0.01	42
Bf32280259	2573.5	42.75	45	1400.25	781	0.01	0.01	356.25	9.5	8	1	463.75	2	300.25	24.25
Bf32281157	2150.5	173.75	130.25	1899	957.5	0.5	0.01	0.01	7.25	0.5	4	663	4	0.01	9
Bf32281262	2767.5	137.75	0.01	2244	1168.25	0.01	6	0.01	0.5	3.5	4	284	2.25	0.01	3
Bf32281350	2925.75	122.25	0.01	1340.5	943.5	4.5	1	73.75	0.01	0.01	2.5	724	11.75	309.75	0.01
Bf32282000	2526.75	377	0.01	1506.25	456.75	7.5	49.5	36.25	0.75	0.5	1	631.25	2.5	267.25	12
Bf32282058	3169.25	169.5	305.5	1780	1183.25	1	14	993.75	0.01	0.01	0.01	515	3.75	1049.5	0.5
Bf32282059	2210.5	30	0.01	1566	969.75	0.5	94.75	100.25	0.5	7.5	28.5	565.75	0.5	279	0.01
Bf32282243	3209.75	60	0.01	1220.75	695	0.01	12.5	0.01	1	0.01	2	711	157.5	0.01	9
Bf32282276	4096	131.5	113.75	1864	1206.5	0.01	0.01	146.5	0.01	2.25	0.01	1104	5.5	367	7
Bf32282342	6190.5	333	0.01	4205.5	2357.5	1	2	157.75	0.01	26.75	166.5	1182	0.25	0.01	1
Bf32282477	5963.5	199.5	11.25	4157.75	1393.75	3	0.01	1119.5	44.25	5.25	218.5	1489	339.75	312.5	6.5
Bf32282487	2986.25	608.25	51.5	4552.25	2780.75	0.01	189.25	1072.5	12.5	1	0.01	1340	17	1020.75	18
Bf32282921	3914.5	36.25	0.01	2741.75	1207	0.01	0.01	0.01	15.5	0.5	31	1165.5	3.75	0.01	7
Bf32282930	7329.75	957.25	209.5	4663.5	2818.75	13.25	10.25	351	236.5	96	599	1729	217.75	11.5	15
Bf32283368	3561.25	164.5	118.75	2247.75	916.75	1	0.01	365.5	0.01	1.5	129	812.75	0.5	157	1
Bf32283511	3681.25	16.5	49	2722.25	993	0.5	107.75	324.75	2	0.01	49	718	60.25	950	4.5
Bf32283512	1980.75	4.75	0.01	1209	971.25	0.5	64.25	208.5	0.01	0.01	9.5	104.75	0.01	8.25	34.25
Bf32283690	4384.75	163.25	218.25	2319.5	797	0.5	70.75	551.5	7.5	0.5	86	544.5	28.75	807	14.5
Bf32283913	4053	34	55	1870.25	862.25	0.01	0.01	1024.25	0.5	0.01	11.75	956.25	5.5	755.5	12
Bf32284368	10628	2692	295.5	6956	4221.5	286	234	1063.75	1791	452.75	1005.5	3831.25	1490	548.5	982
Bf63470011	7070.75	1737	0.01	6824.25	4157	143.75	0.01	615	331.75	403	1544	2628.5	677.5	258	366.25
Bf63470056	4444.75	1159.5	1.5	3887	2121.5	0.01	0.01	165.5	19	137.75	616.5	1856	549	92	39.25
Bf63470136	6767.25	236.25	71.5	4167	1823	0.5	206	1000.25	0.01	2.5	320	743.5	197.5	824	14.5
Bf63470139	7550.5	175.5	2.5	3183.75	1761	0.01	242.75	1656.75	1.5	25	423	1507.25	20.5	1489.75	0.5
Bf63470140	6219	485.5	0.01	4807.25	2573.5	0.01	0.01	194	91.75	7.25	291.5	1618.5	172	0.01	0.5
Bf63470141	3971	21	199.75	3327	1624.75	0.01	0.01	266.5	12.75	13.75	16.25	1161.25	22	918	5
Bf63470154	4170.5	86.5	0.01	3359.75	1230.5	0.01	5.75	383.5	1.5	15.25	102.5	1104	53	702	0.01
Bf63470190	4706.5	719.75	0.01	3302	2362	15	10.25	373.75	84	7.25	149	1329	64	0.01	55.75
Bf63470191	5740	941.5	242.25	3435.5	3936.5	218.5	56.75	1346	209	383	702	1980.75	1075.5	1101	261.5
Bf63470298	2976.5	5	0.01	2276	754.5	0.5	46.5	453.75	0.01	0.5	103.75	804	0.01	359.5	3
Bf63470322	8384	2434	60.5	5752	4195	6	33.25	902.5	401.5	361.5	946.25	3696	832	832.25	101
Bf63470418	6862.5	456	3.5	4024.25	2007.5	0.01	95	199.25	2.25	20	161.75	1928.25	50.5	309.5	8
Bf63470431	3282.5	375	0.01	2821	925.5	2	0.01	210	14.5	0.5	57	864	2.5	533.75	2
Bf63470443	5495.5	537.75	0.01	2119	1347	0.5	0.01	0.01	3.5	6.25	148	1046	0.01	0.01	0.01
Bf63470444	7168.5	531	206.5	3131.25	3007.25	0.01	0.01	0.25	0.01	72	326	1295.25	0.5	60.5	3
Bf63470643	2589.75	0.01	0.01	1650.75	1343	0.01	0.01	0.01	0.01	0.01	0.01	178.5	87.25	0.01	0.01
Bf63470644	1926.5	0.01	431.5	2638.5	1207.5	1.25	31.5	250.75	10.5	0.01	98	1079.5	0.01	737.75	0.01
Bf63470683	5370	606.5	0.5	4442.25	2419.5	0.01	13.5	0.01	12.25	17.25	19.75	1768.5	7.75	0.01	0.5
Bf63470759	2636.75	445	0.01	2691	1141.25	0.01	0.01	0.01	0.01	93.25	12.25	1132.75	11.5	397.75	0.01
Bf63471076	3873.75	170	0.01	1823.5	1099	1.75	0.01	0.01	0.01	0.5	0.01	693	17.75	0.01	11.5
Bf63471245	3132.25	183.75	43	2821	1247	0.5	0.01	410	37.5	0.75	134	710	49.75	641	0.01
Bf63471250	3954.75	192	304	2129.75	1292.5	0.01	48	1345.25	6.25	0.01	0.01	823.25	1.75	781.25	0.01
Bf63471275	4665.5	242.25	46	2913	1743.75	0.01	100.75	786.75	1.5	4.5	108.25	729.75	3	948	10
Bf63471276	2655.5	13	236	2250.5	1198.5	0.01	0.01	264.5	2	17	29.5	731.75	0.01	415	0.01
Bf63471399	3375	33.25	274.5	721	327	0.5	33.75	1188	0.01	0.75	74.5	1037.25	15.25	802.75	9.75
Bf63471465	2443.75	23	0.01	2150	1251	0.01	0.01	190.5	0.5	0.01	13	371	0.01	288.5	5
Bf63471495	1836.25	34.5	151.25	2944.25	621.5	0.01	10.5	533.5	0.5	0.01	13.75	398	0.5	879	4.5
Bf63471557	4489		600				59.25	723.5						443.25
Bf63471701	2715.5	43.5	0.01	1895	1038.75	0.01	0.01	0.01	0.01	0.5	0.01	757	0.01	0.01	2
Bf63471702	3528.75	1	0.01	1564.75	481.5	1.5	0.01	0.01	0.5	0.01	3.25	821	1.75	0.01	2.75
Bf63471817	4689.5	457.5	601.75	2643.5	1647.75	1.5	31.25	1103	1.25	2.25	22.5	1117.75	29.5	792.25	9.5
Bf63472026	3319.75	74	0.01	2919	1366.25	41.5	0.01	1082	2	0.5	128	659.5	6.25	493.5	88.75
Bf63472031	1959	56	884.75	1769.5	745.5	2	204	838	2.5	1.25	4.75	325.5	0.01	910	0.5
Bf63472032	4346	16.25	1.25	2414	992	0.01	0.01	0.01	26.25	0.01	13.75	798	9.75	500.5	9.5
Bf63472159	5294.25	470.75	0.01	3449.75	842	0.75	0.01	112.75	0.01	0.25	144.25	1073	11.5	0.01	14
Bf63472291	4641.25	329.5	0.01	2332.25	1581	0.25	0.01	600.25	5.25	1	245.5	1319.5	1.25	257.75	3
Bf63472527	4071	20	146.5	2310.5	990.75	0.01	132	149.25	7.75	2.5	29.5	991.5	60.75	669.5	0.01
Bf63472604	4615.75	331.5	0.01	2959.25	2042.75	0.01	0.01	0.01	4.25	3	17.25	1468.25	28.5	0.01	10
Bf63472886	3153.5	203.75	71	2080	965	0.01	3.5	28.5	0.01	0.25	135.5	541.75	70	497	12
Bf63473109	1445.5	0.01	0.01	2082.5	961.75	0.01	0.01	0.01	13.5	1.5	19.25	342.75	0.01	0.01	6.5
Bf63473110	3077	176	455	2481	1337	0.01	711	991	1	8.5	43.75	713.5	0.01	1116.5	24
Bf63473145	3801.25	272.5	0.01	2286	1010	0.01	0.01	740.5	10.5	0.01	0.01	883	13.5	419	42.25
Bf63473149	5307.5	137.5	177.5	1971	1203	0.01	4.5	1013.5	17.25	0.01	39.5	860.25	7.5	658	0.75
Bf63473216	5045.25	141.5	0.01	2813.5	1273	0.01	0.01	0.01	8.25	0.01	36.75	749.5	9.25	0.01	12.25
Bf63473221	2421.5	3.75	0.01	1568	722	1.5	0.01	0.01	1.5	0.01	1	507.75	0.01	187	26.75
Bf63473297	3355.5	46.75	456.75	3455.75	1277	1	177	1056	19	1	55	690.5	4.5	707	7
Bf63473311	4830.5	163.5	337	3538	1494.25	1	0.01	1187.5	1	0.5	232	1097.75	16		8
Bf63473541	4845.5	36.25	909.5	3112.75	1337.75	1	2.75	1279	1.75	0.01	35	1199	7.75	2709.75	0.01
Bf63473542	7579	226.75	291.25	4007	1803	0.01	211.75	645.5	10.25	0.01	11	1388	36	840.5	4
Bf63473543	2859	122	731	2914.5	1138	0.01	1114	1107.5	5	8.25	68.75	664.25	16.5	822.75	95.75
Bf63473544	5538.75	133.25	200.25	2584	1619.5	0.5	32.5	590.5	5.5	1.25	63.5	1037.25	99.25	793.5	12
Bf63473583	2618	5	189.5	2065.75	887.75	0.01	22	422.5	0.01	0.5	375.75	392.75	1	687.5	5
Bf63473691	5696.25	98.5	0.01	3994.5	2109.5	0.01	0.01	0.01	63.25	0.01	1.75	1212.5	72.75	0.01	2.25
Bf63473748	1223	82.75	162	0.01	617	0.01	211	1073	5.75	1.5	47.5	690.25	1	677.5	13.5
Bf63473809	588.5	193.75	53.75	1199	1375.5	0.01	0.01	180.75	0.01	10.5	0.01	1466.75	102.75	0.01	1.5
Bf63473996	5257	5	4.5	2627	1797.5	0.01	0.01	158.25	0.01	0.01	8	1380	2	491	0.01
Bf63474038	4219.5	2.5	362.5	2869.5	1247.75	0.5	271.5	649.25	53	9	5	1023.5	36.5	1281.5	12.5
Bf63474111	3585.25	24	90.25	2741	1248.25	0.01	10.25	481.5	4.5	3.25	46.75	738.5	7.75	184.5	10.75
Bf63474162	4981.5	263.5	0.01	2840	1086.5	1	0.01	0.01	0.01	2	248	628.75	5	43	0.01
Bf63474397	4450.25	43.75	56	3417.25	1031	0.01	12.75	655.75	0.01	11.25	0.01	1093	7.5	754	1
Bf63474522	3442.25	1.5	104	3924.25	1256.75	0.01	21.5	587.75	3.5	4.25	1.5	1016.75	47.5	924.5	4.25
Bf63474575	2925	83.5	267.5	2062	716	1.75	0.01	191.5	10.5	0.5	182	1224	41	580.25	9.5
Bg61560141	3668.25	67.5	0.01	3229.25	1278.5	0.01	0.01	497.5	7.25	4.25	81.5	1093.25	3.5	172.5	0.01
Bg61560261	5554.5	220.25	0.01	3027.5	1200.25	0.5	0.01	0.01	23.5	1	37	487.5	4	0.01	3.5
Bh25700322	6789.75	126.5	358	3826	1619.5	0.01	6.25	328	0.01	0.75	14.5	1213.5	267.25	1018	9.25
Bh25700453	6379.5	27.75	549.5	3265	1399.75	1	10.5	709	18	0.01	28.25	1116.75	1.5	597.5	48.5
Bh25701382	4708.25	70.25	276.5	4874.5	1698.75	0.01	145.75	474	7.25	5.5	125	1344	17	1141.5	0.01
Bh25701403	6066	63.75	0.01	4108	1702.5	0.01	0.01	276.5	8.5	0.01	110.75	1286.25	4	0.01	9.5
Bh25702778	6365	235	102.25	4296.75	2378.5	0.01	50	364.5	14	7.5	103.25	1175.5	64.75	411.75	2.75
Bh595603120	6293	327.75	0.01	2696	1871.5	0.01	11	649	0.01	11.25	306.5	937.75	3	0.01	9
Bh25700237	5861.75	458	0.01	2753.5	2647	1.5	0.01	0.01	7.75	2	181	1342.75	0.01	0.01	9
Bh25700451	5713.25	124.75	94	2687.25	1304	0.01	0.01	335.25	0.01	0.01	7.25	1096	20.5	308.75	4
Bh25700452	3648.5	107.75	0.01	2663.5	1246.25	1.5	5	0.01	1.75	6.5	164.5	912.25	20.25	0.01	0.01
Bh25700454	2649	0.01	343	1137.25	907.5	0.75	79	218.75	0.5	2	16.25	203.5	140.75	0.01	10.75
Bh25700455	1747.75	26.25	0.01	1380.75	1019	0.01	0.01	0.01	0.01	0.01	0.01	417	1	0.01	12
Bh25700464	3840.75	0.01	0.01	1996.25	1201.25	0.01	0.01	0.01	3.5	0.01	59.25	643.75	40	0.01	21.25
Bh25700554	5069.25	200	0.01	2583	1579	0.75	0.01	0.01	16.75	2.75	134	1217	7.25	0.01	0.01
Bh25700818	2437.5	4.25	94.5	2615	707.25	1.75	0.01	660	0.01	0.01	11.25	689.25	0.01	514.5	0.01
Bh25700840	6129.75	276	0.01	3517.5	1406.5	1.25	0.01	0.01	1.5	1.5	91.5	362	408.25	0.01	0.5
Bh25701174	2950	431	0.01	2555.5	1693.5	0.25	0.01	591.5	11.75	0.5	139.25	1239	1	0.01	15
Bh25701234	6261.5	274.5	0.01	4209	1481.75	0.01	0.01	0.01	5.75	7.5	69.5	621.75	7.25	0.01	3.5
Bh25701238	3611	76.25	0.01	2005.5	1372	1.5	0.01	34.25	5	6.75	0.5	330.5	97.5	0.01	2.5
Bh25701521	1809	0.01	0.01	797.25	1115.75	0.01	0.01	0.01	2.5	1.75	10.25	145.5	43	0.01	0.25
Bh25701774	5946.25	489	0.01	3675.75	1540.5	0.5	0.01	0.01	0.01	5.25	95.5	1156.75	12.5	0.01	10.5
Bh25701775	4725.5	584.5	0.01	2956.75	1610.5	2.75	7.25	327.5	5.5	0.01	291.5	1225.75	1.5	0.01	8
Bh25701778	3026.25	276.75	0.01	1614.25	1301.5	1.25	0.01	32	0.01	3.5	117.75	883.5	23.25	135.25	0.01
Bh25701966	7641	684.5	0.01	2641.75	2291.75	0.01	49.25	121.75	9.5	31.5	346.75	1622.75	6.5	112	0.25
Bh25702116	5371.75	325.5	11.25	3177.25	1958.5	0.5	0.01	0.01	1	0.01	148	604	5.75	0.01	9.5
Bh25702244	5558	164.5	6.75	2738.75	2234.5	0.01	0.01	0.01	45.75	2	98.75	1763	0.01	0.01	7.25
Bh25702361	2702.25	61	121	1766.75	974.5	0.01	0.01	0.01	1.5	2	27.75	548.25	0.01	209.5	0.01
Bh25702998	2707.25	0.01	293.5	1994.5	683.25	0.01	177.25	475	2	13	29.5	814.25	45.75	554	10.25
Bh25702999	2015.5	11.5	0.01	798	397	1.75	11	327.25	1.5	6.25	0.01	650.75	62.5	255.75	0.01
Bh25703211	5850.5	335	101.75	3850.25	1957	0.01	0.01	1122.75	3.75	19.25	193.25	1289.75	7.5	1059.25	2.5
Bh25703282	1815.5	272	44	2002	1274	0.5	0.01	0.01	11.5	0.5	108.5	701.25	0.01	0.01	2.5
Bh25703309	4782.5	28.25	10	2512.25	1520.75	10.25	0.5	0.01	70.75	10.5	174.5	650.25	31.5	0.01	1.5
Bh25703482	4848.5	305.5	10.75	2503	1920	0.01	0.01	0.01	245.75	5	169	970.25	18.5	0.01	2
Bh25703880	5338.25	407	27.5	3012.5	1445.5	0.01	31	1221	2.5	3	82.5	1475.5	2.25	1398.25	3
Bh25703886	2364.75	125	10.75	2092.5	945.25	0.01	0.01	0.01	8	15.5	125.5	1061.5	7	359	2.5
Bh595601490	4308	44.25	0.01	2421.75	1283	0.01	54.5	966.75	7	0.01	201.25	770.5	100.25	791.5	0.01
Bh595601510	5081.5	488.75	1552	3077.25	1899.25	2	646.25	2124.75	144	4.5	460	1654	55	1880.5	18
Bh595601520	3308.5	197.5	171.5	2361	1245.75	0.5	0.01	830.25	18.5	0.75	39.5	630.5	0.5	726.5	1
Bh595601640	1251.5	127.75	0.01	1882.5	909.5	0.01	0.01	0.01	10	0.75	29.5	747.75	0.5	0.01	4
Bh595601650	390.5	28.25	0.01	12742.8	767.5	1	0.01	119.25	52	81.5	0.01	696.25	4.25	0.01	92.75
Bh595601760	4379.5	546	0.01	2556.5	1275	0.01	0.01	142.75	0.01	0.01	39	1737	8	0.01	82
Bh595603150	222	3.5	271.5	2940	1109	5.5	5	994.25	0.01	2.5	0.01	1187.5	18.25	1060.75	7.25
Bh595603370	3899.75	25	0.01	2774	1024	0.5	0.01	0.01	0.5	15	0.01	850.5	75.25	0.01	0.75
Bh595603380	252	0.01	0.01	1212.25	694.5	0.01	0.01	281	2	0.01	3	709	11.5	241	5
Bh595604360	5622.75	400	81.75	4602.75	1486	0.01	0.01	0.01	2.75	24	52.25	952.25	7.5	0.01	4.5
Bh595604630	4374.5	10.75	12.75	1924.75	1056	0.01	0.01	0.01	7	0.01	0.01	640.75	1	0.01	2
Bh595604690	5224.75	525	0.01	2548.25	2472.75	0.01	0.01	0.01	46.25	70.5	258.5	813.25	15	0.01	0.01
Bh595605250	5619.5	235.75	0.01	2830	2152	0.01	0.01	0.01	2.25	77.25	378	550	0.01	0.01	4.25
Bh595605630	4228	282	2282.75	3018	2617.75	7.75	998.75	1204.25	88.5	20	198.75	1378.25	639.5	1647.5	141.5
Bh595606160	2776	580	0.01	2127.75	2375.75	123	0.01	177.25	0.01	314.5	459.5	1165.75	310.75	66.25	253
Bh595606600	2361.5	6	0.01	1695	907.5	0.01	0.01	0.01	9.5	0.5	168.25	538.75	1.5	0.01	4.75
Bh595606620	4493	950.5	3554.5	2809	2073.75	10.5	1258.75	4090.5	67	13	537.75	2016	578	3057	26.25
Bh595606700	3984	15.5	1.75	2803.5	1547.25	0.01	0.01	118.25	13.5	3.25	0.01	561.25	79	0.01	43.75
Bh595606720	4045	269.5	1016.75	2911.5	1149.5	5.5	135.25	1535.25	95.5	38	141.5	1349.25	193.25	1185	26.75
Bh595606770	2783	20.25	0.01	3171	1303	0.75	0.01	0.01	11.75	0.01	24.25	739.5	5.25	0.01	9.5
Bh595606820	5138.25	205	0.01	2531.25	1360	0.01	0.01	0.01	0.01	9.5	0.01	625.5	0.01	0.01	1
Bh595606920	4461	28.75	140.25	2145.75	1462.75	0.01	0.01	106.25	8	0.01	0.5	804.25	4	0.01	0.01
Bh595606960	4808.5	23.75	33.75	2356.5	1029.75	0.01	0.01	309.75	5.75	0.01	3.5	1014.75	3	141.75	1
Bh595607080	3610.75	1	46.75	1413.25	783.5	2	0.01	340.5	2.5	0.5	0.01	879.5	2	236	0.01
Bh595607100	2485.25	8.5	40.5	3105	1291.75	0.5	10.5	0.01	7.5	1.25	8	490.25	0.01	241.25	9.25
Bh595607160	4112	10.25	32.25	1494.5	1329.25	1	4	194	3.5	5.75	40.5	493.75	9	195	3
Bh595607200	1027.5	0.01	47.5	104.75	308	0.01	0.01	0.01	0.01	0.01	0.01	0.01	0.01	0.01	1.75
Bh595607240	5490.5	193.75	100.25	3534	2363.25	0.01	21.75	566.5	5	0.01	26	1018.25	1.25	927.75	1
Bh595607920	1506.75	0.01	39	2153.5	573	0.5	0.01	463.5	0.75	0.01	0.5	180.5	55.75	0.01	9.75
Bh595607930	4915.75	325	0.01	4249.5	1921.75	0.01	0.01	0.01	19	19.5	150.5	1200	7.5	0.01	2.5
Bh595607940	2690	84.5	170.5	1987	1488.75	0.01	0.01	847.75	4.75	0.01	254	840.25	322.5	1051.75	204.25
Bh595607950	5376.25	318.5	0.01	3316	1576.5	0.01	0.01	0.01	81	0.01	75	523.25	8	0.01	0.75
Bh595607980	3313.5	3.5	0.01	2101.25	935	0.01	0.01	72.25	1	0.01	36.75	443.5	1.25	0.01	12
Bh595608450	5303.5	138.75	36	2891.5	2183.25	0.01	0.01	0.01	2542.75	0.5	44.75	849.25	11	0.01	1
Bh595608560	2676.5	2	0.01	1495.75	1054	0.01	0.01	0.01	0.01	3.5	3.25	236.25	18.5	32406	2
Bh595608570	2966.25	84.5	221.5	2351	976.25	0.01	10	525.5	0.01	0.01	1.5	267.5	0.01	157	1.25
Bh595608700	4772.5	59.75	0.01	2932.75	1717.5	1	10.25	1007.5	18	3.75	76.25	1072.5	0.01	948.75	70.5
Bh595609030	1328	6.75	0.01	1213.25	524.75	0.01	20	216.5	4	0.01	8.5	264	0.01	35.25	0.01
Bh595609130	5622.25	45	0.01	1586.5	1094.75	0.5	0.01	0.01	2.25	0.01	21.5	766.5	1	0.01	243.5
Bh595609370	4070	72.5	32	1487	799	1	0.01	0.01	1.5	10	28.75	683.5	7	51.25	7.75
Bh595609480	4163.25	117.25	0.01	2509.75	1027.25	0.01	0.01	0.01	0.01	0.01	20.75	815	24.5	0.01	16.5
Bh595609490	3898.75	102.5	0.01	3193.25	993.25	0.01	0.01	0.01	42	0.01	221.75	1115.75	1.25	0.01	5.5
Bh595609770	3610.75	79	0.01	2577.75	1623.25	1	0.01	0.01	0.25	0.25	10	509.5	0.01	0.01	1.5
Bh595611080	4223.75	164.5	0.01	3393.25	1844	0.01	0.01	0.01	0.01	1.5	0.01	1048.75	10	0.01	1.5
Bh595611300	4643	308.5	39.5	2754.25	1800.5	0.5	0.01	1107	39	0.01	128.75	1076	0.01	957	8
Bh595612700	3796.75	462.5	10.25	2250.75	1361	0.01	0.01	788.75	8.5	0.01	19.75	1030.75	4.25	624.75	0.01
Bh595612710	3882.75	425.25	1535	2552.75	2030.75	0.25	242.5	2100.25	25.5	13	257	1229.75	1.25	1310	2.25
Bh595613260	4538.75	295	0.01	2888	2170.75	0.01	0.01	0.01	0.5	1.5	31	1052	5.25	0.01	3.5
Bh595613270	4305.25	106	1.75	3359.5	1644.75	0.5	0.01	213.75	0.01	2.25	101	1269	1.25	108	13.75
Bh595613280	3172.5	132.25	52.5	1862.75	1464	0.25	0.01	554	8.25	15	61	834.5	1.75	235.25	0.01
Bh595613300	3121.5	0.01	149.5	1622	1529	0.5	0.01	401.25	1.5	1.5	46.75	658	0.01	397.25	2
Bh595613320	4413.75	389.5	0.01	2697	2107	0.75	0.01	85.5	0.01	0.01	66.25	1266.75	1	525.75	0.01
Bh595613330	4329	312.75	100.5	2142.25	1967.75	8.5	0.01	338	1.5	1	137.75	1281.25	3	391.5	37
Bh595613340	2176.25	82	4	2376.75	1602.25	2	0.01	838	0.5	7.25	285	651.75	4.75	23.25	6
Bh595613350	2655.5	187.75	16.25	863.5	481.5	0.01	20.75	1	0.5	28.5	19.5	973.25	0.5	196.5	0.01
Bh595613460	227.75	8	99.5	110.75	1278.25	0.01	13	0.01	8.5	3.5	45.75	647.25	18.75	0.01	0.01
Bh595614270	4292.25	16.5	0.01	2576.5	1086	1	0.01	0.01	2	5.75	16.25	696	0.01	0.01	4
Bh595616300	0.01	67.75	0.01	1922.25	1036.75	0.5	1	0.01	4.5	1	6.75	766	5	0.01	46.75
Bj44630436	4424.75	126.75	398.25	2853.5	1636.25	0.5	135	1104.5	5.75	2	102.75	1300.25	23.75	1035.25	4
Bj44630821	5639.75	95.75	0.01	2321	2090	0.01	0.01	0.01	15.5	31.75	11	833.25	5.5	0.01	3.5
Bj44630931	4009	12	0.01	3339	2095.75	1.25	2.75	0.01	12.5	0.01	40.5	1368.5	1	0.01	9.25
Bj44630932	3238.75	82.5	17	2820.75	1357	1	0.01	903.5	0.25	30.5	146.75	916.5	6.5	1067.75	5
Bj44630941	4763.5	130.75	149	2191	1093.5	0.01	0.01	406.75	1.5	0.01	144.75	418.5	5.5	327	25.5
Bj44631280	2900	9.75	0.01	1970.5	1625.5	0.5	0.01	288	6.25	4.75	118.75	574.5	2.75	215	6.75
Bj44631515	3632.5	545.5	327	2055	1614	9	15.75	981	17.25	1.25	5.75	1318.5	10.75	245.25	145.75
Bj44631516	2622.5	411.75	188.75	2188.75	1596.75	6.5	0.01	68.5	0.01	3	83.5	1069.5	3.75	460.25	16
Bj44631629	5223	98.5	170	1840.5	1620	0.01	10	234	6	1	35.25	1000	10.75	649	0.25
Bj44632078	3917.5	117	134.75	2372.75	1406	0.01	49.5	462	18	12.25	11	809	10.5	92.25	98
Bj44632079	5229	270	0.01	3450	954	0.75	0.5	0.25	0.01	2.5	57.5	1164	129.5	0.01	16.5
Bj44632691	4614.75	17.25	0.01	2148	1592.75	0.01	0.01	0.01	0.01	13	17	1423.25	1.5	0.01	0.75
Bj44633011	5605.5	289.5	5.5	2947.5	1571	1	0.01	0.01	103.75	5.5	15.5	954	55.75	0.01	0.01
Bj44633084	3149	406.75	288.5	2297.5	1671.25	0.01	4.5	405.5	0.01	0.01	79.75	1156.25	1	756.75	4
Bj44633742	4557.5	47.25	276.75	2394.5	868	0.01	0.01	341.25	10.75	1.5	0.5	1282.5	5	570.5	6
Bj44633850	4757	132.25	0.01	2167.75	1216.5	0.01	0.01	0.01	1	1.5	45	642.25	33.75	0.01	7
Bj44633903	5108	272.25	5	3164.75	1941.5	0.5	0.01	533.5	0.01	26.5	52.5	793.5	7.5	1138.5	0.75
Bj44634054	5268	9.5	0.01	3785.25	2089	0.01	0.01	460.25	12.5	6	77	1397.5	15.25	4.5	0.01
Bj44634061	4029	457	177	2926.75	1694.5	2	8	877.5	26.25	0.01	158.5	1844.5	207	23.5	40
Bj44634228	2446.25	180.5	29.5	1557	1524.5	0.01	0.01	0.01	5.5	27	180.75	1016.5	12.5	189.5	0.01
Bj44634319	3421.5	73.75	0.01	1384.25	1141.25	0.01	0.01	21.75	0.01	0.01	0.01	807	0.5	0.01	12
Bj44635081	2581	192.5	195.75	2170.25	849.5	0.01	0.01	161	0.75	0.75	3	724	4.5	355.5	2.75
Bj44635158	2881	29.25	0.01	2621.5	1220	0.5	0.01	0.01	10.75	0.5	1	350.5	3.5	233	0.01
Bj44635272	5209	20.25	0.01	2584.5	1508.25	1	0.01	0.01	14.5	2.25	8.5	1260.5	7	0.01	3
Bj44635360	2791	245.5	296.25	2080	1099	0.01	0.01	0.01	26	1.5	14.25	783.5	0.01	0.01	1.5
Bj44635865			0.01				0.01	347						609.5
Bj44636230	5039.25	83	21.5	2344.75	1483	0.01	0.01	0.01	0.01	0.01	94.75	1434	2	0.01	1
Bj44636257	2573.5	174.5	216.75	2185	871.25	0.75	0.01	217.5	0.01	0.01	3.25	717.5	0.75	350.25	0.5
Bj44636292	4537.5	993	496.5	3344.5	2002.75	12	28.5	1066.5	9.5	107.25	115	1953.5	307	1067	81.5
Bj44636293	3594.25	338.5	411	2415.25	1283	0.01	0.01	359	1	0.01	4	831.5	0.5	31.5	40.5
Bj44636621	2359.5	77	543.5	2171.75	1267.75	0.01	149	1208.5	0.75	6	56.25	425.75	0.01	1279.75	2
Bj44636622	2719	540.25	13	1508.5	904	0.01	324	605	0.01	2	0.01	603.5	6	725.5	52.25
Bj44636921	4873.75	25.25	32	2271.75	1455.75	0.5	0.01	274	8.25	40	89.5	946.75	5.5	680	8.25
Bj44637329	3652.5	11.5	189	2686	1199.5	5.5	55	753.5	38	2.5	7.25	593.5	27.25	575.25	131.5
Bj44637407	3017.5	229.5	0.01	2031	999.5	0.01	4.5	0.01	0.5	0.01	5.5	1004.25	0.01	42.75	7.75
Bj44637593	3638.75	6.5	0.01	2591	974	1.25	14.5	345.5	6	0.75	0.01	745.5	27.75	48	1
Bj44637594	3259.5	3.5	0.01	3720.75	1168.25	0.5	0.01	0.01	0.01	1	4	705	7.75	0.01	0.01
Bj44637958	3419.5	35.25	0.01	2358	1435	0.01	0.01	200.5	0.01	0.01	0.75	761.5	3	0.01	1.75
Bl632200188	7717.5	698.25	602	5514.25	2186	1	0.01	476.5	0.01	0.5	10	1710.75	44	976	11
Bl632201941	3794	211	114	2789	1802.25	0.01	0.01	0.01	0.01	4.5	17	827.5	12	200	13.5
Bl632201942	4343.25	10.5	544	2959	1361	0.01	0.01	608	2.25	0.01	10.5	1175.5	31	1304.25	146.25
Bl632202176	4242	160.5	137.5	3114.5	1915	0.5	0.01	0.01	1.5	0.01	19.75	807.75	8	140	1
Bl632204267	9938.75	11.25	0.01	3766	1318	0.01	0.01	0.01	7.5	0.01	4.75	1132	55.5	0.01	5
Bl43070072	53.75	92.25	0.01	869.5	591.75	0.01	0.01	237.75	1	2.5	5	722	24	94.5	0.01
Bl43070989	91.5	0.01	27.5	750.5	670.75	0.01	24.25	39.5	2.5	0.01	0.01	219.5	0.01	0.01	57.25
Bl43071048	249	1.75	127.75	1577.5	1066.25	0.01	0.01	0.01	0.5	32.25	0.01	783.25	2.75	0.01	2
Bl627000929	3368.25	1	0.01	1997	1196	0.01	21	519.25	0.5	0.25	4.5	617.25	8.75	21	0.5
Bl627000935	3092.5	314	240.75	2575.5	634	0.5	0.01	1623	2.25	10.75	36.75	642.75	0.01	867.75	6
Bl627000937	3748.25	50.75	29.25	2133.5	1712	0.01	0.01	0.01	3.25	1	51	892.5	2.25	0.01	8
Bl627001078	152	379.75	0.01	1923	1034.75	1	24.25	121.75	2.25	4	1	661.75	2.5	433.75	22.5
Bl62700151	5531.75	325	32543	3044.5	1509.75	0.01	0.01	773.5	3.75	18	393.5	1368	1.75	502.5	0.01
Bl627001860	174.25	86.25	39.5	2852.75	1046.5	0.01	0.01	119.5	38.5	12	0.01	700.5	83	546	3
Bl627002177	584	9.5	892	2530.25	707.5	0.25	338.75	1092.5	5.5	1.75	20.25	413.5	10	1520.25	2.5
Bl627002452	1528.5	168.5	0.01	801.5	698.5	7.75	0.01	85.5	0.01	17.5	22.5	848.5	55.25	0.01	0.01
Bl627003062	4368.5	159.25	215.25	2747.25	1490.5	0.01	562	851.5	0.5	0.5	280.5	881	1.5	756	0.25
Bl627003128	301	89.75	20.25	1211.25	1153	0.01	0.01	0.01	2.5	6.5	66.75	528.5	62.5	13.5	0.5
Bl627003133	82.25	13.5	0.01	2295.5	1195.75	0.25	0.01	0.01	5	26	15	1400.25	0.01	0.01	18.75
Bl627003188	10	4.75	269.75	1761.5	1468	0.25	522	1500.25	2	21.25	4.5	585	5	627.25	33.5
Bl627003217	5865.75	657	0.01	3614	1987	0.01	0.01	0.01	9.5	11.25	315.75	832	40.25	0.01	0.01
Bl627003218	5131	338.25	459	3691.5	1804.25	0.01	16	942	0.5	2.5	53.25	404.5	0.01	779.5	0.5
Bl627003847	5458	312	33	3098.25	1901.75	0.01	0.01	0.01	26.5	37.5	143	1106.25	11	377	15.25
Bl62700426	3882	623	0.01	2892.5	1607.75	0.01	0.01	0.01	11	2.25	190.5	1178.75	1.5	0.01	3.25
Bl62700453	6686.75	231	0.01	2434.75	1333	0.01	0.01	674	21	3	290	1134.25	106.25	636.25	3.5
Bl627005041	2289.5	506.25	414.75	2963	1469.75	1.5	0.01	880.25	8	0.01	196	1330	11	1297.25	3
Bl627005119	2286.5	3	535.5	2205.25	682	1.75	105	944	0.01	0.01	64.25	379	0.01	290.5	0.01
Bl62701522	7532.75	368	228.5	3523	1620	0.01	26.25	718.5	99.5	0.01	18.25	1453.25	4.75	406	4.5
Bl62701713	5563.75	195.25	0.01	3739.25	1889.5	26.25	0.01	141.25	1.75	3.75	207.25	1170.75	0.01	409.5	4.5
Bl62702631	3006.25	77	4.75	2893.75	1534	0.01	0.01	0.01	0.01	20.5	41	1361	0.01	629.25	3.5
Bl62702710	4821.75	19.75	51.5	2650.75	1339.5	0.5	18.25	322.75	2.25	23	136	628.5	21.75	1005	1
Bl62703097	4970.5	130.5	17.75	2706.5	1915.75	1.75	8	0.01	0.01	0.01	33.25	1391.75	1	0.01	2.25
Bl62703127	5225.5	873.25	0.01	3430.5	2187.5	0.01	0.01	318.25	10.75	3	258.25	1703.25	1	263.5	0.5
Bl62703929	3765.5	643.25	0.01	3427.5	1075	0.01	0.25	0.01	5	3	140.25	949.5	7.25	0.01	10
Bl62705360	5989.25	175	92.75	2515.25	1116.5	1	9.5	0.01	1.5	28.75	65.5	756.25	0.5	0.01	6
Bl632200210	4412.75	179	419.25	1643.25	1091	1	0.01	942.75	0.01	5.5	1.75	867.25	7.25	1130	107.5
Bl632200357	1946	28	244	1054	712	0.01	1.25	0.01	0.5	1.5	13.75	455.5	6.25	0.01	0.01
Bl632200361	3381	329.5	0.01	1780.5	1540.25	0.5	917.75	1219	7.25	0.5	29.5	614.25	13	939.75	0.01
Bl63220039	4782.5	88.5	314.25	2124.25	1574.75	0.01	301.25	1024.5	4	0.5	224.5	598.75	10.5	898	0.5
Bl632200598	4311.5	85	0.01	1857.5	846.5	0.01	0.01	0.01	19.5	0.01	14	1029.5	1	0.01	1.5
Bl632201416	3722.75	295.5	43.5	1417.75	1852.75	1.25	0.01	406.25	5.25	0.01	0.25	980	0.01	0.01	47.75
Bl632201498	3708.5	120	165.5	1600	951.5	1.5	0.01	782	4.25	4	57.5	1058	0.01	791	0.01
Bl632201518	4719.75	103.25	0.01	2474.5	1209	0.01	0.01	0.01	24.5	2.5	0.01	502.5	0.5	0.01	4
Bl632201527	4497	197.5	299	1793.5	998.75	0.01	0.5	158.75	0.01	0.5	92.75	1155.5	21	40.25	39.75
Bl632202764	4747.25	87.5	0.01	1914.5	1497	0.01	0.01	363	0.5	3.5	23.5	1003.75	0.01	140.75	0.01
Bl63220280	5382.5	247	0.01	3217	2726.25	0.5	9.5	161	0.01	2	19.75	1439	1.25	370.25	5.5
Bl632202839	5012.75	4.25	0.01	1763	1458.5	0.25	0.01	367.75	0.01	0.01	8.75	1014.75	2	440.25	0.01
Bl632202846	3538	24	25.5	1879.75	836.5	0.5	137.5	562	0.01	0.5	11.25	1095	0.01	633.75	15
Bl63220298	5693.25	314	179.75	2786.5	1828.5	0.01	6.25	1507.25	15	2.25	39.25	1094.5	29	848	9.75
Bl63220328	4292.25	207.75	0.01	3332.75	1853.75	2	0.01	0.01	14.5	144.5	5	1573.75	0.01	40	10.75
Bl63220354	5230	391	176.75	3317.25	1755.5	25	0.01	627.25	0.01	53.5	304	945.5	43	574	4
Bl63220355	3342.5	9.75	285.25	3703.5	1525	0.01	102.75	346	0.25	0.01	249	1116.25	23	610.75	15
Bl63220356	6040	213.5	32	3492.5	1519.75	3.5	0.75	221.75	1	0.01	4	767.5	80	0.01	7
Bl632204067	5229.5	63.5	0.01	2779.5	1475.75	0.01	8.5	1131.5	0.01	0.01	25.5	1043.25	1.25	1234	9.25
Bl63220467	3678.25	177.5	0.01	2221	1442.5	1	0.01	0.01	4.5	6.5	70	1365.75	15.5	0.01	39.75
Bl63220590	2791	81	375	1916	803.5	7	10.5	628.25	0.5	0.5	0.5	1070.75	0.01	323.25	0.01
Bl63220774	3953.25	460.75	136.25	1634	1173.25	0.01	415.25	0.01	0.01	0.01	2.5	1459.75	1.5	0.01	2.25
Bl63220821	4910.75	208.5	44.25	3096.5	1982.75	0.01	349.5	0.01	0.01	4.75	205	1130.5	9	0.01	3.5
Bl63220965	2824.5	49.5	49.75	1893.5	875	0.01	27.25	664.75	29	0.01	0.01	511.5	3.5	736.5	0.01
Bl63221149	1710.5	30.25	0.01	1038.5	416	0.5	48.75	0.01	0.01	0.75	0.01	798	4.75	0.01	2.25
Bl63221397	3975.5	62	95.5	1983	1350.5	0.01	41.5	811.5	0.01	1	1.5	935	0.01	694.5	8.5
Bl63221464	4776	151.25	1043.25	2689.5	1392	0.01	212	1818	1.5	1.5	0.01	950	14	1315	0.01
Bl63221958	3726.5	66.5	3.25	1500.75	1421	0.01	0.01	0.01	2.5	0.01	103	1100.5	10.25	0.01	1.25
Bl63221959	5061	254	0.01	4040	1932.5	0.01	0.01	0.01	30	4.5	69	1267.5	5.5	0.01	17
Bl63221991	3499.25	199.5	0.01	3090.25	1391.5	0.01	0.01	718.75	2	4.5	136.25	1028.5	2.25	356.5	61
Bl63222122	4219	289	358.25	2710.75	1776.75	0.01	191.25	905	24.25	7.5	10.25	1002.25	7.75	1378.5	10.25
Bl63222158	5693.75	532.5	16.75	3193.25	1690.5	0.01	0.01	0.01	34.5	0.01	67.5	910.25	1.75	0.01	0.5
Bl63222173	4803.5	15	27.5	3981.75	1694.5	0.01	10	605	26.25	4	14	1435	2.5	889.75	7
Bl63222538	3643	334	2.5	2468	1317	0.01	0.01	1176.25	1	1	768	964.5	0.5	1048.5	5.75
Bl63222579	5234.25	97.5	66	2877	1552.75	0.5	0.01	105.25	46.25	0.25	64.75	532.5	17.5	303.5	1.75
Bl63222695	5273.5	123	189.75	2961.5	3881.5	0.01	0.01	834	0.01	10	25.5	1049	41.5	43.5	0.01
Bl63222816	4683	347.75	0.01	4160	1427.25	0.01	0.01	0.01	2	5.75	197	1115.25	0.5	0.01	2
Bl63223096	2776.5	297.5	97.75	2074.5	1536.5	1.5	0.01	806.25	6	0.01	29.5	1213.5	0.01	1182.75	17.5
Bl63223177	3461	220.5	165.5	1836	1750	0.01	59.25	93.25	25.5	2	48.75	489	0.01	767	4
Bl63223290	4992	138.5	0.01	2486.5	1906.75	0.01	0.01	0.01	0.01	0.75	133	1431.5	0.01	0.01	84
Bl63223330	3929.25	307.5	0.01	4078.75	1645	1	0.01	135.75	14.25	4.5	91.75	1557	3.25	0.01	1.75
Bl63223437	3323.75	349.5	0.01	3842	1605.5	5.75	0.01	0.01	14	0.5	74	972.75	0.01	0.01	2.25
Bl63223565	2116.75	0.01	0.01	559	681.5	0.01	0.01	0.01	1.5	0.01	7.25	76	111.5	0.01	9.5
Bl63223598	3962.75	48.5	807	2280	1375	0.01	0.01	818.5	0.01	2	19	695	16	844.75	13
Bl63223748	3233.75	193	142.5	2159.75	1492	0.01	56.5	870.25	1.5	6.5	31.5	709.5	1.25	831	17.75
Bl63223896	3226.25	84.5	29.25	2206.75	1511.75	0.5	0.01	442	0.01	6	17	393.25	6	0.01	9
Bl63224004	3192.25	91.25	0.01	2562	1123	0.75	9	1075.25	0.01	0.01	6.5	877.5	0.01	427	0.01
Bl63224110	2485.25	104	412.25	1815.75	714	1	23.5	1288.25	0.01	0.75	0.01	982.5	7	820.75	7.5
Bl63224196	3392.75	22	331	3578.5	1606	0.01	0.01	722.25	0.01	4	144	1088.75	6	1302	0.01
Bl63224197	2916.5	36	477.75	1982	1335.5	1	115.5	1213.5	1	1	0.01	502	52.5	711.5	64.5
Bl63224217	2506.25	250.5	274	2418.5	949.5	0.5	0.01	643.75	6.5	0.01	0.5	382.5	6	1105.5	8.25
blaampC	56630	39856.2	29200	63281.5	48224.2	9247	21940	36075.8	9965	11724.5	20051.2	50084.2	24711.5	36497.5	15349
Bm33180718	6246.5	159	0.01	3555.75	2186.5	0.01	0.01	0.01	4.25	4.25	42.25	741.75	24	0.01	2
Bm63491301	6046.5	1272.5	0.01	3914.25	2027	0.5	0.01	0.01	0.25	2	67.75	1609.25	0.01	0.01	6.5
Bm63480173	6272.5	292	956.5	2867	2495	22	11.5	817.25	240.75	2	725.75	2230.75	406	596.25	45
Bm63480840	4112	449.25	389	3018.75	804	0.5	20	658	8	1	12.5	1395.5	0.5	749.5	16
Bm63480882	3772.75	75.25	87.75	4103.5	1241.25	0.5	0.01	801	3	4.25	129.5	835	0.01	92	0.01
Bm63480883	3792	193.5	183	2917.5	981.75	0.5	0.25	826.5	5.5	0.5	34.5	1452.5	0.01	698.25	35
Bm63481245	4207	733.75	1944.25	2639.25	1704.5	5.5	150.25	2116	277	1.5	0.01	1882.25	40	820.75	29.75
Bm63481367	3673.25	143.75	194.75	2967.5	1352.75	0.5	0.01	770.25	126.5	1	13.5	1282.75	19	711.75	114.75
Bm63481643	3391.5	4.75	449.5	2378	1118.25	0.01	198	679.75	7.5	0.01	132.75	950.5	61.5	997.5	6
Bm63481963	5355	183.75	124	3184.25	1258	1	0.01	597	13.5	0.01	0.01	946.5	336.5	820.25	0.01
Bm63482139	3488.25	185.75	202.25	4108.5	1696	0.01	4.5	969.5	11.5	196.5	0.01	691.25	5.5	416.5	1.75
Bm63482259	4121.25	43.5	523.25	3802.5	1063.75	0.01	263.75	1156.5	9.75	0.01	55.25	905.5	4.5	792.5	19.25
Bm63491200	3050.75	599	245.75	2396	1671.5	0.01	0.01	409	311.25	0.01	9.5	1032.5	170	436.25	0.75
Bm63491299	531.25	108.5	282.5	1912.5	534.25	0.5	0.01	385.5	0.01	14.5	26	497	0.01	304	0.01
Bm63491324	3638.5	64	272	3173.5	1239.5	0.01	202.5	318.75	6.5	0.01	9.5	853	71	883	25.5
Bm63491425	4782.75	603	0.01	3778	2036.5	0.01	0.01	0.01	0.01	2.5	130	1483	128.5	0.01	10.75
Bm63491534	2240	188.5	0.01	2294.25	1719	0.01	0.01	350.75	78.5	0.25	218.5	1404	208.5	0.01	6.25
Bm63491537	6082	289.25	80	2948.25	1523.75	1.75	105	961.25	3.5	5.75	75	609.25	269.25	796.25	6
Bm63491602	4874.75	486.25	0.01	3568.5	2182.75	0.01	109	1102	41	2.5	75.25	1526	13	598	9.25
Bm63491630	4981	728.25	34.25	4803.75	2161	0.01	0.01	878.75	24	0.01	501.75	2143	110	849.5	11.5
Bm63491631	3352.5	178	201.75	3070	1369	0.01	0.01	847	3	0.01	228.5	1106	3.75	289.5	8
Bm63491658	2705.75	140.75	0.01	0.01	1051.75	0.01	0.01	0.01	0.01	0.01	16.75	259.25	28.25	74.5	2
Bm63491774	25.5	6.25	84	0.01	968	0.01	120.5	932.25	0.01	11.25	6.5	592	0.01	940.25	7.5
Bm63491877	630.25	6	23.25	1514	764	0.01	110	674.5	0.01	38.5	0.01	1040	3	612.5	16.5
Bm76180307	6097.5	395.75	0.01	4756	1341	0.5	0.01	0.01	13.5	0.01	209	993.25	5.5	0.01	29.5
Bm76180323	6633	61	0.01	3071.25	1118.75	2	0.01	0.01	30.25	0.75	29.5	846	16.25	0.01	7.75
Bm76180368	5015	145.75	0.01	2290.25	1241.5	0.01	0.01	0.01	22.5	0.01	3.5	956.5	16	0.01	1
Bm76180401	6415.75	7.25	0.01	3780.5	1470	0.01	0.01	0.01	157.75	5	84.25	828.25	184.25	0.01	29.5
Bm76180543	1938.5	0.01	0.01	1721	1011	0.01	0.01	0.01	10.25	0.5	3	453	1.5	0.01	0.01
Bm76180566	6343.5	206.5	0.01	3384	857.25	0.01	0.01	63.75	0.75	0.01	9.25	1183.5	1.5	321.5	3
Bm76180591	8416.75	15.25	0.01	2871	1682.25	0.01	0.01	933.5	19.5	0.01	7	794.5	117.5	515.25	15.5
Bm76180768	2221.5	64.5	0.01	679	927.5	2	0.01	0.01	5.5	0.01	79	332	12.5	0.01	8
Bm76180801	3892	92.25	0.01	1960.75	1109	1	0.01	0.01	0.01	0.01	0.25	192	53.5	0.01	0.01
Bm76180829	4123	96.5	0.01	3849.75	1074.5	0.01	0.01	0.01	67	1.5	0.01	392.75	5.5	0.01	0.01
Bm76180838	5993.5	0.5	2.5	3396.5	1561.75	0.01	12	352.25	2.5	4.25	196.25	551	3.5	130.5	7
Bm76180931	3181.5	0.01	0.01	3117.25	1112.5	0.5	0.01	0.01	8.5	0.01	94	1020	2	0.01	0.01
Bm76181061	3769.5	9.25	0.01	1882.25	978	1	0.01	23.5	4	5	8.25	415.75	0.01	0.01	0.01
Bm76181122	3458.5	30.75	36.5	2659	980.5	0.01	0.01	0.01	5	25.25	4.5	579.25	0.01	84.5	16.75
Bm76181130	5608.25	165.25	31	4392.75	1248.5	0.5	0.01	387.5	7.5	0.01	175.75	676.25	11.5	93.5	1
Bm76181216	4077.75	0.01	0.01	5255.25	872.25	0.5	7.25	35.25	12	1.5	211.5	589	45	195.5	10.75
Bm76181286	2822.75	374	127.75	1140.5	233	0.5	0.01	0.01	2	22	13	551.5	11	0.01	0.01
Bm76181344	562.75	165.25	0.01	2697.5	1114.75	0.01	0.75	0.01	17.75	7.5	0.01	1269.75	2.25	0.01	0.01
Bm76181389	6.75	432.75	0.01	4990.25	1886.25	0.01	86.75	66.75	0.01	18.5	38.5	632.5	10.75	0.01	0.01
Bm76181390	466.75	356.75	0.01	3119.75	899.25	0.5	0.01	0.01	0.25	6.5	22	708.75	0.01	35.75	54.25
Bm76181456	3531.5	4.25	0.01	1103.75	652.75	4	0.01	36.75	7	1	0.01	543.75	16.5	0.01	0.01
Bm76181638	320.25	25.25	0.01	3158.75	834.75	0.01	0.01	0.01	0.01	6.5	18	683.25	12.5	0.01	15.5
Bm76181817	0.01	5.25	0.01	3199.25	1054.75	0.01	0.01	0.01	9	1.25	8	927.5	2	0.01	1.75
Bm76181853	344.25	1.5	0.01	2753.25	878.75	0.01	7.75	0.01	1.5	22.25	9	601.75	8	0.01	0.5
Bm76181899	6986.75	317.75	120.5	4080.25	1226.5	0.5	0.01	0.01	3	0.01	461.5	746	0.01	0.01	39.5
Bm76181936	7877.5	216	0.01	2495.25	2427	1	0.01	0.01	195	0.5	219.5	973.5	14.5	0.01	34
Bm76181964	6199.75	611	0.01	5383	2936.5	7.75	0.01	0.01	70.5	66.5	507.25	810.75	15	0.01	13.5
Bm76240028	5179.5	741.5	46.5	4220.75	2824.75	0.01	25	184.75	127.5	18.25	180.75	1064.5	10	229.25	45.25
Bm76240257	7466.75	76	0.01	5074.25	2942.25	0.01	15.75	173.75	0.01	8.5	502	808.75	1	146.5	6
Bm76240416	6723.75	339.25	0.01	2730	2870	1	0.01	0.01	5.75	0.01	702.75	926.25	11.75	0.01	0.01
Bm76240417	5490.25	75.75	0.01	3858.25	1676.25	0.01	0.01	0.01	13	13	245.25	1055.5	78.5	0.01	2.25
Bm76240462	3446.5	257.5	9.25	2476.5	1598	0.01	0.01	0.01	5	1.5	130	759.5	23.5	294	5.5
Bm76240479	7271	410.75	303	3604.75	2182	0.01	56	389.75	1	14	195	1008	62.5	263.5	72.75
Bm76240535	8002	724.5	0.01	4510	2321.75	0.01	0.01	180	25.5	50	518.5	1044	123.5	0.01	3
Bm76240553	4505.75	292.5	193.25	2885.25	1662.25	0.01	0.01	0.01	106.25	24.5	79	1078.25	18.75	0.01	17.5
Bm76240662	4187.75	480.5	0.01	3613.75	1918.25	0.75	18.75	0.01	7.5	52.5	43	1203.5	9.25	103.25	3
Bm76240756	6935.75	849.25	52.75	3719.5	1635	0.25	0.01	0.01	16	0.01	189.25	442.5	53.5	188.75	83.75
Bm76240781	5195.5	47.25	9.25	2702	1727	1	0.01	0.01	0.01	18.5	60.75	727.5	0.01	0.01	1.5
Bm76240848	7902.5	677	73.75	5974.25	4086.5	0.01	14	542.5	21.5	112.25	418.75	1264.5	16	358.5	52
Bm76240979	3223	0.01	0.01	1703.25	1254.25	0.01	3.5	0.01	0.01	22.75	0.01	717.25	7.5	0.01	7
Bm76241003	4313	212.75	0.01	2750.5	1473.75	0.01	0.01	0.01	9.75	0.01	99	176.75	20.5	0.01	0.5
Bm76241118	5710.75	322.5	1.25	4543.5	3255.75	0.01	0.01	210	0.01	5	274.75	1508.75	1.5	0.01	5
Bm76241134	6364.75	1181.75	0.01	6962.5	2349.75	1.25	0.01	10.75	10.75	152.25	298.75	1933.75	18	0.01	30
Bp29290333	7164.75	578.5	0.01	2466	1528.25	0.01	0.01	941	6.25	1.75	338.25	841.75	15	0.01	3
Bp29293783	7430	819.25	60	3635.25	2679.75	0.01	0.01	502.75	0.01	11	307.25	1419.5	6	0.01	7.5
Bp63500816	3795.75	1274	51.5	3621	1930.75	0.5	187.5	1703	146	10.5	274	1634.5	944.75	699.5	59.25
Bp63511997	5349.5	605.25	25.5	2568.5	2396	0.01	0.01	415.25	3	73	127	1100	27.75	616	14.25
Bp29280321	832	197.5	0.01	0.01	1151.5	0.01	1.5	781.75	7.5	5.25	4.5	1257.5	98	75.25	2.5
Bp29280434	321.5	558.5	305.25	2479.5	1192.25	0.01	55.25	501.5	0.01	11.5	99.75	1598.5	6.5	799.5	9
Bp29280767	114.5	14.25	0.01	2143.75	1020	0.01	0.01	571.5	0.01	0.5	7.5	898.75	15.75	361.5	1.5
Bp29280974	2326.75	291.5	9.5	789.5	763	0.01	2.75	521.25	5	0.01	0.01	1194.25	34.75	236.25	3.75
Bp29281367	809.25	7.25	0.01	1698	746	0.5	3.5	599	57.25	166	0.01	1140.75	28.75	378	1
Bp29281453	277.5	140.25	380.25	3260.25	942.5	0.01	73.5	289.25	0.01	0.01	0.5	1368.5	187.5	1002.5	20.25
Bp29281852	499.25	40.25	76	2099	1438	0.5	193.5	732	15.5	1	27.75	993.5	0.01	1012.75	0.01
Bp29282438	4107.75	98.25	106.25	3932.25	1919.75	0.01	0.01	676.75	14	2.5	62.5	538	7.25	482.5	3
Bp29282440	3934	127	339.5	2782	1166.5	0.01	10	405.25	2.5	1.5	37.25	1252	0.01	1772	5.5
Bp29282806	5584.5	391.25	113.75	2391	1398.75	3	0.01	148	63	2	120	762.5	74.5	0.01	18.75
Bp29290377	6442.5	365.75	208.5	3427.75	2748.25	1.75	0.01	386.5	11.25	1.75	476.5	1008.25	2.75	259	2.25
Bp29290442	5514	229	847.5	2728.5	1822.25	0.5	0.01	1019	13.75	1	40.25	1210.25	7.5	881.75	26.75
Bp29290758	10038.5	465.5	0.5	4819.25	1648	0.01	0.01	448.5	43	8	385	1486	56.75	357.25	0.75
Bp29290760	4709.5	286.25	72	3448	1551.5	0.01	0.01	26.5	2.5	0.01	179.25	1187.25	4	593	1
Bp29290761	5504.5	360.5	75.75	3486.75	1907	0.01	0.01	0.01	18	20.5	66.5	727.5	6.75	0.01	1.5
Bp29290762	6537	782.25	9	3994.5	2124	0.5	0.25	599.5	26.75	0.5	353.5	1086.5	0.01	348.5	3.75
Bp29290827	7129	221	0.01	4098.25	1927.5	0.01	0.01	32	0.75	5.25	163	1160.5	22.5	0.01	3.5
Bp29290905	4201	128.5	49.25	3750	1559.25	0.01	97.25	1127	11.5	0.25	253.75	1198.75	0.01	1316	82
Bp29290985	3416.5	105.75	145.75	3270.5	1441	0.01	0.01	0.01	3	5.5	84.25	717.75	8.5	0.01	39.5
Bp29291306	5372	286	0.01	2960	1676	0.01	0.01	376.25	3	5.5	293	408	4.75	256.5	4.25
Bp29291416	6551.5	668.5	35.25	3990	2159.25	0.01	0.01	109	2	0.01	239.75	1055.75	169.5	152.5	0.25
Bp29291625	6281.5	417.5	0.01	3617.75	1650.75	0.5	55.25	716.75	42.75	0.5	105	1514.5	1.25	0.01	7
Bp29291681	4166.5	314.5	96.75	2963	1648.25	2	0.01	320.5	0.01	2.75	174	1158.5	6	0.01	0.5
Bp29291879	4572	351	0.01	4930.25	1638	0.01	211.75	0.01	6.75	3.5	158.75	659.25	156	287.5	0.01
Bp29291904	4103	416	0.01	2115.5	1293.5	0.5	15.5	783.5	17.25	1	201.25	921	1	227.5	21
Bp29292067	7007	532.25	7	2897.5	1532.75	0.01	70.75	491.75	48	1.75	134.75	1165.5	29.5	503.5	22
Bp29292462	4924.25	312.75	401.25	2650.25	981.75	0.01	97.75	971	0.5	0.5	114.25	1335	0.5	864.5	1.75
Bp29292526	3845.25	624	181	2689.5	1413	8.5	0.01	0.01	13.75	2.5	148.25	1415	3.5	0.01	0.25
Bp29292527	3833.25	377	63	2560	1575	0.01	0.01	589.5	4.25	0.01	136.5	1231	11.25	461.5	5
Bp29292565	4234.5	133.75	185.5	2435.5	1456	0.5	0.01	631.5	5	8.5	259.5	968.5	11	100.75	2.25
Bp29292754	5685	222.25	278.25	2823.25	2489.5	0.01	62	852.25	0.01	3.5	290.5	1201.75	0.01	608.75	12.5
Bp29292761	4954.5	435	0.01	4426.5	1427.25	0.01	0.01	171	33	26.75	0.01	1132	0.01	0.01	1
Bp29292907	2481	860	33	1961	661	0.01	0.01	600	7	1	263	711	14	545.5	15
Bp29293040	4514	260	42	2524	1410.75	0.01	9.25	0.01	0.5	48.5	21	939.5	3.5	0.01	0.5
Bp29293316	5272.25	393	26.75	3328.25	1472.75	1.5	0.01	132	0.01	12	111.25	1015.25	2.5	0.01	2
Bp29293439	5084.25	547	66.5	1686.25	1914.75	0.01	6	607.5	1.5	0.01	102.75	1145.5	47.75	381.25	7.5
Bp29293655	5181.75	213	0.01	3613	1606.5	0.01	0.01	359.5	2	3.5	254	1266	0.01	0.01	7.25
Bp29293784	3496	159.5	642.25	2398.75	1443	18	255.25	1318.5	78	0.01	5	1005	38	1492	1.25
Bp29293785	4486.5	126	158.75	3616.5	1973.25	0.01	0.01	350.25	4.5	0.01	20.75	1123.5	0.01	572.25	9.25
Bp29293786	4762.75	47.25	390.75	4309.25	1206.5	0.5	0.01	1427.75	0.25	1.5	16	1303	9.25	851.75	62.25
Bp29293787	5170.25	196.5	336.5	3822	1202.25	1	4.25	175.5	82.5	0.5	11.5	1627.75	115.75	513	46
Bp29293789	3004.75	244	0.01	2201.5	1379	0.01	0.01	0.01	8.5	0.01	54.25	935.75	11.5	0.01	10.25
Bp63500084	6684	25.5	0.01	4265	1549.5	6.25	0.01	505	0.01	5.5	21.25	503.75	4.5	229	0.01
Bp63500088	7358.5	54.5	151.5	3159	1735.75	1.25	0.01	843	9.5	12	68.75	491.25	25	1056	1
Bp63500092	6278.25	709.75	0.01	3679.75	1650.25	0.01	0.01	122.5	0.01	1.25	235.5	966.5	20.5	0.01	1.75
Bp63500099	3419	263.5	344.5	2417	1278.5	2	0.01	105.75	166.5	8.5	65.75	1248	40.25	60.25	0.01
Bp63500132	5064	183	223.5	3631.75	1821	0.01	1.75	827	18.5	0.01	51	1271.25	25.5	396.75	51
Bp63500137	2876.5	156.75	392.5	3225.5	775.5	0.5	0.01	223.25	6.5	36.5	10	630.5	25.5	344.75	0.01
Bp63500143	2761.75	17.5	224	1916	1345.75	0.5	9.25	1248	6.75	2.5	12.75	921	2.5	1392.5	3.25
Bp63500335	2884.75	94.5	0.01	2149	851.75	0.01	1	0.01	7.5	0.25	43.75	688.5	12	0.01	27
Bp63500338	6219	975.75	0.01	3078.5	1319	10	0.01	136.25	143.25	0.01	120.5	1253	138.5	0.01	0.25
Bp63500374	1255	52.25	754.25	2050.75	1504.5	0.01	524.75	1902.5	1.75	6.75	126	462	152.5	1063.5	18.75
Bp63500551	4949	238.5	33	3173.25	2085.5	0.5	5.75	589.25	10	8	34.5	543.5	18.5	119	10
Bp63500559	5375.25	12.75	0.01	2072.5	1382.75	0.01	0.01	344.25	0.5	0.01	0.01	496	41	36.75	5.5
Bp63500573	4260.25	69.5	11.5	2211.25	2008	0.01	0.01	832.5	89.5	13	178	1182.5	1.25	1184	14
Bp63500578	5164.5	899.75	2.25	4421.5	1632.25	0.01	38.25	1225.5	3.25	0.01	111.5	1983.5	11	983	0.5
Bp63500585	4044.75	30.75	0.01	3111.5	1273	0.5	0.01	0.01	0.01	0.01	25	565.25	11.5	0.01	0.01
Bp63500747	3142.75	19.75	130	3419	831.25	0.5	0.01	139.75	32.25	0.01	8.25	841.5	27.25	266.25	0.01
Bp63500753	3266.25	114.75	176.75	2751.25	521.25	1.5	0.01	483.25	10.75	40.5	185.5	975.25	33.75	590.75	4
Bp63500762	2576.5	197.5	0.01	2297	997.5	0.01	0.01	560	19	18.75	11.5	1172.75	0.01	765.5	1
Bp63500765	4300.5	14	159.25	1609	243.5	0.01	276.75	893	0.01	0.01	1.25	211.75	0.01	1107.75	0.5
Bp63500815	3339	1267.5	2809.5	3721.25	3131.5	18	926.5	2715.5	597	168	662.5	2983.25	2012.5	1279.25	173.25
Bp63500915	3075.5	975.25	520.5	3549	2561.25	27.5	266.5	981.5	3	0.01	73.5	836.5	5.25	789.5	6
Bp63500945	3955.75	198.25	83	2645	1719.25	0.01	0.01	986.25	0.01	7	51.75	1033.25	0.01	599	64.5
Bp63500947	287.5	212.75	89	4635.5	1144.75	0.01	0.01	0.01	0.01	67	28	1050.5	6	0.01	269.25
Bp63500949	3735.5	81.5	161.75	2171.25	1980.5	0.01	119.5	1009.75	2.75	20.5	160	1206	2.5	1716.75	3.5
Bp63500999	2349	348	283.5	1760	951.75	1.25	0.01	1680	86.5	30.5	121.5	952.75	35.5	1385.75	0.01
Bp63501139	76.75	169	0.01	4675.5	1465.75	0.5	0.01	0.01	56.25	16.5	4.75	1123.75	17	0.01	4.25
Bp63501144	2645.5	180	564.5	2254.75	1344.5	37.5	185.75	1556.25	0.01	6.75	53.25	892.75	1	1172	32.5
Bp63501151	2378.25	628.5	178.25	2485.5	976.25	0.01	7	1193.5	0.5	0.01	17.25	710.5	6.5	748.25	8.75
Bp63501385	446.5	333	121.75	2315	1054.5	0.01	0.01	338.5	20.5	3.25	2.75	829	1.75	333.5	4.5
Bp63501387	3727	577.5	1053.5	1599.5	938	0.01	249	1597.25	15	5.25	415	884	14.5	1346.75	6.25
Bp63501390	3168.75	168	329	2329.25	1825.25	0.01	0.01	681	0.5	9.5	14.5	746.5	2.5	620.75	7.25
Bp63501471	2919	257	0.01	1480	1047.5	0.5	0.01	152	0.01	0.01	0.01	550.5	0.01	0.01	8
Bp63501561	50.5	558.5	177	634.75	648	0.5	0.01	1047.5	1	0.75	0.01	496	58.75	732.5	5
Bp63501567	2880.75	179	0.01	1931.75	1372.25	0.01	6.25	85.5	5	3.25	15.25	430.25	35.25	0.01	0.01
Bp63501626	3319	325.5	1076.25	2071	1156.25	0.01	44.5	1349.75	2	0.5	8.5	648.75	22.75	1135	38.5
Bp63501643	3704.5	195.5	666.5	2397.5	926.25	0.01	154.5	869.75	0.01	0.01	138	982	0.5	935.25	17.5
Bp63501653	4536	1151.75	41.25	3772.25	1430.75	0.01	43.5	508.5	24.5	22.5	235	1305.75	26.75	31.75	96.25
Bp63501661	3355.25	520.25	357.5	2653	1297.25	0.01	71.5	1214.5	6.5	5	51.25	871	0.01	1068.75	9.5
Bp63501671	505	534.25	88.5	5284.75	2041.25	0.01	0.01	101.5	86.5	25.75	84.25	1510.5	215.75	0.01	0.5
Bp63501691	3429.75	111.25	252	2441.25	1172.5	1.5	0.01	66	3.5	0.5	4	531	5.5	638.5	6.5
Bp63501705	4810	23.5	779	2025	1740.5	7	91	1185.5	15	0.01	85.5	1262.5	2.5	928	0.01
Bp63501914	16.75	231.75	394.25	397.5	1141.5	0.01	13.75	1352.5	0.01	78	47	546.25	5.5	1341	0.01
Bp63501915	1477.25	734.75	1430.75	2813	2622	6	146.25	2935	94.25	3.75	278.75	1974.25	924.75	938	164
Bp63501973	448.5	5.25	448.25	1059	736	0.01	570.5	1004.25	1	0.5	3	560	70	1053.5	5.25
Bp63501975	6829.75	379	0.01	2555	870.75	0.01	0.01	604.25	24	37	120	1046	140	136.5	7
Bp63501977	6335.75	766.25	53.5	3763	1912.75	7.25	86	0.01	157.5	1	102	1676	108.25	0.01	8.75
Bp63502468	5699	720.5	198.5	4212	917.25	0.01	0.01	1027	0.01	0.01	213.75	1615.5	103.5	981.5	11.5
Bp63502570	4955.75	397.5	480.75	2586.5	775.75	0.01	0.01	1003.75	0.5	9	6.5	1398.75	25	1197	90.75
Bp63502576	805.25	699	2683	6673.25	2706.75	1	502	1685.5	405	189	203	3000.5	960	922.5	125.5
Bp63502584	4919.5	44.75	368.5	2422.25	1270.75	2	58.25	956.5	8	0.01	189.5	1230.5	9	1142.5	49.5
Bp63502680	3938	103	641.5	2692	1511	1.5	14	1052.25	104	1	73	798.75	38.75	1090	1.5
Bp63502683	4307.5	893.5	827.5	2421	1823.5	35	45	2196.75	14.25	103	19.5	1746.5	64.25	1107.5	13.25
Bp63502708	2800.5	153.25	201.25	3414	2259.25	0.01	0.25	1474	0.75	20.5	136	1419.5	10.25	889.75	4.75
Bp63502787	3820	744.75	321.25	1936	1291.75	0.5	76.75	596	1	0.01	8	900.5	40	37	39.5
Bp63502789	5241	381.5	607	1550.75	1473	0.01	0.01	713	2	0.5	55.5	1172	13	1047.75	0.5
Bp63502790	5361	468	252.75	2272.75	1299	0.01	0.01	313.75	5.5	4	24	1540	1.75	0.01	0.01
Bp63502791	5722	830	463	4328	1058.75	0.5	1.5	1158.25	5.5	4.75	96	1416.75	12.25	884	90
Bp63502792	3831.25	39.75	264.75	2583	1489	0.25	15.5	1173.5	24	17	166	889	8.25	358.5	18
Bp63502793	4839.75	140.25	0.01	2222.5	1331	1.25	0.01	0.01	2.75	2	123.75	1133.25	12.25	0.01	0.01
Bp63502794	5554.5	407.25	46	2333.5	1691.25	0.01	0.01	0.01	0.5	1.5	117	1276	23	188.75	26
Bp63502795	5069	585	0.01	2164.5	1789	0.01	0.01	161.25	6.75	8	50	979.75	22.5	0.01	9.75
Bp63502796	3823	300	600	3291	2183.75	0.01	284	525.75	5.5	0.01	35	1201	4.5	541.5	24
Bp63502797	4387.5	281.25	0.01	2105.25	1146	0.5	0.01	92.25	100.75	1.75	21.5	1372	85.25	88	0.01
Bp63502798	5525.25	314	97.5	3318.25	1255	0.5	2.5	419	8.75	0.01	42.5	1111	91.75	252.5	6.75
Bp63502799	7039.75	564.25	804	2959.75	1984.75	7.5	542	873.5	171.25	7.75	692.5	2020	145.75	1024	11
Bp63502800	4806	183	687.5	3735.5	1470	0.01	117	1470	14	4.75	205.25	876	61	1115.25	0.01
Bp63502801	4740	447.5	282	3548	1810.5	1.75	39	1189.5	58	1	50	1663	202.5	1612.75	3.5
Bp63502802	5547.75	122.5	0.01	2525.75	1289.5	0.01	40.75	0.01	57	0.01	41	1065	95	859.25	94
Bp63502803	3861	170.25	0.01	2476.75	1405	0.01	0.01	0.01	1.5	5.25	25.75	1017.25	24.5	47.5	0.75
Bp63502804	5283.5	68.25	18.5	3285.75	1508	0.5	0.01	0.01	35.5	0.25	105	1122.5	13	0.01	3.25
Bp63502805	4264	7	0.01	3524.5	1736.75	0.01	12.25	228.75	40	0.01	0.01	1489	28.5	183.5	23
Bp63502806	4554	1415.25	2015.5	3506	3330.25	138	2549.5	4105.75	170.5	243.75	1588	1961.5	1160	4275.5	584.5
Bp63502807	3743.5	88.75	111.75	2275.25	1476.75	15.5	126	763.5	150.5	0.5	1339.25	1108	58	397	19.25
Bp63502808	3172.75	116.25	0.01	2535.25	673.5	0.01	0.01	0.01	0.01	0.01	3.25	801	12.25	0.01	5.5
Bp63502809	2975.5	244	410.25	2759.25	695.5	0.01	59.25	769.5	21.25	1	5.5	828.25	0.01	353.75	37.5
Bp63502810	3707	222	0.01	2166.75	1316.25	0.01	0.01	207.25	8	0.01	18	924.5	0.01	19	0.01
Bp63503009	2805.75	506.5	903.75	1764.5	1193.5	0.01	240	1228.75	149.75	8.5	172	591	11.5	974.5	0.01
Bp63503114	5140.5	194.5	0.01	1916.5	1213.5	0.01	43.75	590.5	15.5	0.01	157.75	1348.5	23.5	675	60.25
Bp63503115	404.5	304	83.5	4136.5	1568.5	0.01	0.01	0.01	14.75	7.75	10	640	7.5	121.25	9.75
Bp63503118	5154	97.75	657.75	2785.75	1628.5	0.01	20.25	778.75	0.01	0.5	12	965.25	2.25	1329.25	6.5
Bp63503188	4434.5	953	557.75	3022.5	1993	0.01	0.01	1405.25	8.5	0.01	0.01	1997.5	176	678	167
Bp63503191	5108	1502.5	121	4001	2163.5	36.5	0.01	1150	0.01	1.5	226	2296.75	169.5	53.5	287.5
Bp63503200	4697.25	865.5	428	3421.5	1545	2	309.5	1090.75	54	30.25	17	2485.25	164.75	1267.5	47.5
Bp63503218	4679	4993.5	7402.5	2290	3947	317.25	2544.25	8660	1650	499.5	1391.5	6150.5	2217.75	6404	1976.25
Bp63503258	4956.5	379.5	39.75	2711.5	1699.25	0.01	0.01	60	10.5	0.01	28	1213	53	339	0.75
Bp63503262	8157.5	395.75	0.01	6370.5	2754.75	0.01	0.01	0.01	0.01	13.5	192.5	1217.75	13.25	0.01	13.25
Bp63503266	3429.75	19.5	151	3357	1684.75	0.01	30.5	582.75	8.5	1	43	902	80.5	416	3
Bp63503342	9177	838	32	7383	3767.75	0.25	0.01	0.01	16.75	73	478	864	42.75	0.01	5.5
Bp63503346	5032.5	204.25	0.01	3500	1819	0.01	2.75	915.75	26.25	1	23	1241.5	86.5	185.5	21.5
Bp63503349	4989	24	569.75	3056.5	1677	0.01	0.01	830	4	0.01	20	1189.75	19.5	722.5	14
Bp63510016	6282.25	385	349.75	2525.75	2071.75	15.5	0.01	1344	108.75	0.5	89.75	1202.25	304.25	792.25	3
Bp63510067	3785	430.5	585.25	2324.5	1247	0.01	205.5	1056.75	36	6	12.5	1349.75	82	836	0.01
Bp63510094	3906.5	28.25	762	2141	1056.75	0.01	281.25	259.25	0.01	0.01	34	851.25	7	846.75	0.01
Bp63510292	2395.5	364.5	36.75	1415	900.75	0.01	0.01	734	42	0.01	80.5	841	45.25	262	11.75
Bp63510293	2407.25	238	100	1977.5	916	20.5	84.5	871.75	3.75	0.25	8	676.5	21	635.5	46
Bp63510294	2717.25	268.5	32	570.25	744.5	1	100	1419	2	0.01	107	1008	5.5	441	2.25
Bp63510379	3871	153	410.5	2993.25	1631	0.01	0.01	607.25	2.75	2.75	7	894.5	48.75	250.5	1
Bp63510385	9024.5	796.5	0.01	7551	2513.5	0.01	13.25	37.5	61.75	1.75	636.25	1279.25	129.5	108.25	1.5
Bp63510390	4601.25	0.01	904	3696.25	1153	0.01	11.75	755.25	6	0.01	9.5	993.75	8	1058.5	11.5
Bp63510417	57	406	144.5	1034.25	1487.25	3	0.01	855.25	0.01	1.5	94	1276.25	139	1065.25	0.01
Bp63510418	42.5	24.5	52.5	1980	1692.75	0.01	0.01	460.25	5.5	12	112	1041.5	0.5	701.5	1.5
Bp63510419	3600.75	44.25	75.25	3162.75	810	0.01	0.01	240.75	0.01	0.01	72.25	949.75	0.5	407.5	0.01
Bp63510420	13.25	244	328.5	1447	1407.5	0.5	0.01	992	13.25	0.01	13	1008	2.5	823.5	4.75
Bp63510421	4015	282	416.75	3119.5	1427.5	1.5	60.25	975	65.5	9.5	6.75	1548	1	295	91
Bp63510422	1288.75	287.75	53	148.5	248	0.01	24.5	218.5	0.01	2	36.5	820	0.01	117.5	7.75
Bp63510423	24.25	339	0.01	443.25	1246.25	0.01	0.01	270.5	10	5.5	21	1160.25	241.5	0.01	12.5
Bp63510424	2.25	314.75	0.01	3469.5	1829.5	0.5	17.75	63.5	29.5	0.01	484	1567	120	267	2.25
Bp63510425	64	8.5	36	1764.5	1373.75	0.5	32	302.25	1	711.5	209	1028.5	50	442	36.25
Bp63510426	5121	376	0.01	3743.5	2522	0.01	0.01	0.01	4.5	16.75	55.75	1103	80.5	0.01	7.75
Bp63510428	5609	981.5	84.5	4315.25	2261	0.5	0.01	847	4.25	16.5	217	1014.25	128.75	799	12.5
Bp63510429	4129.5	732	172.25	2961	1794.5	0.01	0.01	0.01	9	5	39.75	1249.5	96.75	0.01	6.5
Bp63510455	1755.5	468.5	102.5	1418.25	1333.5	0.01	0.01	742.5	1	21	102.5	1545.75	54.5	940.25	0.01
Bp63510459	825.5	184.5	0.01	3497.5	958	0.01	9.5	166.75	1.5	111	8.5	1678.25	2.75	186	0.01
Bp63510564	146.5	253.75	0.01	2279.25	1787	0.01	0.01	307	1.25	1.25	11.75	1168.5	39	0.01	18
Bp63510624	6282.5	899	154.5	4306	3231	0.01	0.01	228.5	135.25	107.75	282.75	1097	261.5	0.01	1.75
Bp63510656	2381.5	32.25	237	3446	1276	0.01	0.01	785	5	0.01	19	964.75	8.5	647.5	20
Bp63510659	4838.5	378.5	82.5	4118.25	2464.25	0.75	0.01	247.25	244.25	55	450.5	1281.5	29.75	302	36.5
Bp63510663	5178.75	67.5	128.5	2986	1089	1	0.01	717.25	2	0.01	16.5	731	3	941.25	35.5
Bp63510803	5509.25	1102.5	44	4067.5	1898.25	0.01	0.01	460.5	23	16.5	204.25	1033.5	68.5	496	3.5
Bp63510905	1919.25	340.75	39.5	1005.75	641.5	0.5	81.25	887.25	0.01	11.25	224.5	1193	41.5	716.75	5.5
Bp63510946	5896.5	586.25	26	3392.25	1975.75	2.25	0.01	1157.75	18.75	3	1.5	1184.5	51	107	0.75
Bp63511017	2733	721.5	19.75	1694.75	1377.25	0.5	0.01	604	16.75	52.5	9.75	1258.5	11.5	135	0.01
Bp63511042	1342	364.5	93.75	2568.25	1340.75	3.5	12.5	772	101	0.01	41.75	811	55	1124.75	750
Bp63511049	3209.75	12.5	237.5	2111	663.5	0.01	6.25	200	0.5	0.01	8.5	870.25	18.75	582.5	10.5
Bp63511062	7545	842	129.75	7605	3981	1	58.5	210	79.25	101.5	895.25	1190.75	8	0.01	3.25
Bp63511076	59	139	142	804.5	700.5	0.01	4	441.75	1.5	21.75	0.01	839	2	612.5	1
Bp63511097	2338	328.5	8.25	2947.5	1786.5	0.01	0.01	260.75	3	0.01	81.5	1225.5	8.25	41.25	59
Bp63511127	678.25	180.5	79.5	2734.75	966.75	3.5	0.01	737	0.01	2.5	10.25	1536	18.75	747.25	8
Bp63511268	418.75	27.75	0.01	2563.5	1376.25	0.01	0.01	0.01	20.5	0.75	7	1087.25	7.75	0.01	10
Bp63511277	5850.75	302.5	227.5	2598	1267.5	0.01	0.01	558.75	2.5	0.01	202	848.5	20.5	680	0.5
Bp63511285	4875.75	684.25	0.01	2619	1505.5	0.01	0.01	0.01	55.75	8.5	341	963.25	7	0.01	0.01
Bp63511350	6410	1297.25	874.75	3746.25	2116	4	0.01	1418.5	284.5	8	283.5	2506.25	387	1098.5	105.25
Bp63511432	6749.25	883	12.75	4613.75	1797	0.01	13.75	785.75	1.75	0.01	186.5	1217.5	25	0.01	0.01
Bp63511492	6591	508	0.01	2120	1790.75	0.01	0.01	0.01	4.25	1.75	146.25	811.75	74.25	123.25	0.01
Bp63511529	6347.75	617.5	83.5	3418	2423	0.75	0.01	536.25	6.5	8.25	221	1035.25	0.5	559	3.5
Bp63511531	74.25	170.25	334	6480.25	973.5	0.01	0.01	853.5	5.5	0.01	0.01	571.25	2	1187.5	77.5
Bp63511544	19	0.01	76	1972.5	1456.25	5.75	4.5	499	0.01	0.01	23	1316.75	199.25	762.75	4.25
Bp63511547	379	132	0.01	1269	1080.25	0.01	0.01	214.25	0.01	3.5	8.25	378.5	8.5	563.5	11.5
Bp63511593	133.75	339.25	477	277.75	655.25	0.5	62.5	902.25	5.5	0.01	139.5	1096	34.75	1218	15.5
Bp63511597	3.5	141.25	428.25	815.25	1183.5	1.5	0.01	824.25	9.25	1.5	4	640.75	100.5	756	9
Bp63511825	5377.5	856.75	185	3769.5	1548	1.25	61.5	706.75	67.5	0.01	109	1204.25	248	705.5	12
Bp63511826	3505	644.75	629.5	3614.5	1988.5	0.25	49.5	531.5	39	10	112.5	665	0.25	526	21
Bp63511827	5934	714	131.75	2596.5	1935.25	0.75	0.01	0.01	14.75	18.25	21	699.25	417.25	0.01	0.01
Bp63511828	6	199	137	2423.5	1456	0.01	14.25	523.5	0.01	1.5	7.5	1020.5	1.5	0.01	34.5
Bp63511830	6615.5	522.75	23.25	3031.5	2340.25	0.01	94.5	706.75	30	4.5	34	812.75	0.01	524.25	0.75
Bp63511833	417.75	6	3.75	1178	721.5	0.01	214	1219.5	2	0.01	17.75	630.75	143.75	603.5	8
Bp63511834	5713	387	0.01	2942.75	1404.75	0.01	5	146.5	10	2	38.25	1467.25	8	271.25	1.5
Bp63511915	7837.5	485.75	30.5	4010.5	1613.5	1.5	0.01	1045.75	9	0.01	173.5	1157.5	54	876.5	12.5
Bp63512053	5178.5	176	342.5	3280.75	1522.25	0.01	47.75	1024.5	6.75	4.5	71	881	8.25	917	4
Bp63512058	9710	1190	0.01	2982.25	3383	0.01	3.5	0.01	9.75	144.25	1126.25	862.5	23.5	0.01	2.5
Bp63512064	5629.5	455.25	77	4797.5	2393.5	0.01	0.01	243.75	46.75	0.01	238.75	1412.75	63.75	0.01	0.01
Bp63512071	5224.5	751.75	83.75	2578.75	2157	0.01	1.75	890.5	12	2.75	261.5	963	22	857	0.01
Bp63512086	10546.2	1854.5	187.5	6499	2887	0.01	0.01	671.5	262	89	803	2693.5	187	71.5	20.5
Bp63512119	6943.25	1445.25	507.25	5100.5	2015	34.5	104	753.5	106	56.25	634.75	2284.25	57.25	207.75	79.25
Bp63512348	3555.75	702	45	3780	1586	0.01	0.01	696.5	12	2.5	211	1190	11.5	312.75	19
Bq595501290	4125.25	168	22.75	2565	1515.25	0.5	0.01	0.01	4.5	8.75	0.01	1072.75	0.01	0.01	0.01
Bq595502110	6373	128.25	7.5	4488.25	2758.75	0.01	0.01	572	44.25	18.5	216.5	1389.5	5	390	0.01
Bq595508920	2324.25	306.75	0.01	2535.5	1554.25	1.25	0.01	0.01	11.75	13.75	206	1165.5	5	0.01	7.5
Bq595501390	6918	416.75	0.01	3810.5	1317.25	0.01	0.01	0.01	6	0.01	268.75	1311.5	184.5	0.01	234.25
Bq595501400	66	78.25	110	1756	1032.75	2.75	0.01	229.5	0.5	0.5	12.5	755.5	9	703.75	0.01
Bq595501420	2558.25	186.5	106.75	1325.75	797	0.01	3.25	278	1.5	0.01	13.75	912	63.25	437.5	0.01
Bq595501540	315.75	181.25	0.01	1236.25	1102.5	0.5	0.25	0.01	11.75	2.5	7.5	827.5	100	0.01	31.5
Bq595503580	65	293	52	3334.5	1496.5	0.01	0.01	163	0.01	1.75	21.5	1050.5	1.75	29.25	0.5
Bq595503820	3378	241.5	0.01	2834.5	1303	0.01	0.01	193	0.01	0.01	198.5	1340.5	4	269	1
Bq595503850	68.75	9	137.75	1708.5	744.5	2	67.5	815.75	8.75	17.5	52.75	799.5	3.25	682	3
Bq595503890	4789	197.5	0.01	3912.5	1483.75	4	0.01	0.01	1	4.75	53.5	749.5	27.5	0.01	0.01
Bq595505160	5363.5	273.5	0.01	2739.25	1612.5	0.01	0.01	0.01	3	4.75	198.25	804.25	2	0.01	0.01
Bq595505520	5846.75	334	0.01	4739.5	2445	0.01	0.01	0.01	60.25	176.25	242.5	974	97.5	0.01	0.01
Bq595505860	5033.5	561.5	35.75	4236.5	2188	2	4.75	1493	7	10	350.75	786.75	259.5	741.5	9.25
Bq595506120	4183.75	538	34	3391.5	2428.5	0.5	0.75	0.01	7.5	2	202.5	1022	3.5	289.5	12.75
Bq595507070	6717.75	179.5	0.01	4683.5	2749	0.01		742.75	52.5	3	46.25	798.5	14.5	0.01	0.01
Bq595507530	5902	242.5	0.01	2588.75	2284.5	1.5	0.01	0.01	5.75	14.5	222	917.25	14.75	0.01	3
Bq595510030	5969	404	45	4704.5	2218	0.75	12.25	995	36.75	1.5	287.5	1281.5	199.5	1392.5	1.25
Bq595510530	4219.5	70.25	0.01	2448.5	1260.5	0.01	0.01	0.01	3.5	5.25	5	396	0.01	199.5	13
Bq595510550	5246.5	321	9.75	2628	998.5	5	0.01	377.5	1	2	0.5	945	0.5	0.01	11
Bq595510570	6482	69.25	0.01	2391.5	1369.5	0.01	0.01	0.01	6	0.01	74.25	1093	8.25	0.01	12.75
Bq595510590	8427	313.5	0.01	4827.5	1564.25	0.01	0.01	0.01	8.5	8.25	400.25	969	86	0.01	8
Bq595510610	6655	38.5	0.01	5142.5	2105.5	0.75	25.25	0.01	96.75	4.5	324.75	947.25	16.5	0.01	19.5
Bq595510690	3674.5	355	0.01	2680.75	2310.5	0.01	0.01	0.01	2	8.25	171.5	1011	5.5	0.01	3.75
Bq595511810	7517	438.25	0.01	4398.5	1674	0.5	0.01	0.01	9	9.75	190.5	1734.75	184.75	0.01	0.01
Bq595512200	5611.5	249.5	0.01	2287.25	1402.75	0.01	40.5	282.75	2	0.01	166.25	423.75	79.25	712	0.5
Bq595513220	6872	294.5	5.5	3048	2179.5	0.01	0.01	239	65.75	6.75	165.25	801.75	3.5	179.5	11.5
Bs09640167	4608	166.5	784.75	3723.5	1438.5	0.01	283.5	683	16	0.5	0.01	1183.5	42.75	994.25	43.5
Bs09640232	5365.5	112.5	0.01	2229	962	0.01	0.01	57	5.25	0.01	0.01	1203.5	1.25	71	0.5
Bs09640253	4130.25	45.25	506	3812.5	1768.5	0.5	9.5	1237.75	10.5	0.01	11	1114.25	0.01	891	13.5
Bs09640319	6087.75	4	473	4293.75	1584	1	0.01	757	0.01	0.01	37.5	897.5	21	1116.5	9
Bs09640535	3914	24.75	42.25	3228.25	1116.25	0.5	56	487.5	14.5	0.01	12.5	1028.5	13.75	1072.25	3
Bs09640572	3170.75	24	692	2088.75	1332.25	2.75	404	1510.75	0.01	5	258.5	1392.5	89	547.5	12.5
Bs09640672	3325.5	262	728	1378.25	1017	0.01	43.5	1620.25	2	2.5	0.25	1017.25	9.75	1423	2
Bs09640732	4077.5	460.25	544	2863.25	1591	0.5	0.01	1237.5	0.5	4	147	1453.5	1.5	1439.5	11
Bs09640959	3762.75	178	338	3086.5	1976.5	0.01	203.25	1317.5	1	0.01	202	390	0.01	1067	1.5
Bs09641223	4024.5	346	1086.75	1951	1629	0.01	63.25	1619.75	0.01	0.01	35	539	1	917.5	7
Bs09641785	4282.5	500.75	278.5	2143	1116.5	0.01	49	411.5	8.25	0.01	116	1276	27	325.5	167.5
Bs09641942	4143	314.75	425	2784.25	1620.5	0.5	281.5	1510	0.01	9.25	7.5	727.5	1.5	676	0.01
Bs09642143	3711	96.75	100	3311	1658.5	0.25	0.01	0.01	1.75	0.5	8	594.5	80	0.01	27.5
Bs09642149	4733.75	330.5	522.25	1785.5	1188	0.01	2.5	1119.25	0.01	0.01	108.75	944	3	644.25	22
Bs09642164	6013	281	400.75	3051.5	1339.75	12.75	0.01	988	4	3.25	15.5	1157.25	10.5	745	0.01
Bs09642674	5261.5	14	763.25	3186.75	1699.5	0.01	29	1147.5	0.01	0.01	63.25	1104.75	20	1508.5	1
Bs43100656	6346.25	591	0.01	3909	1801.25	0.01	0.01	0.01	0.01	11.5	186.5	1186	125.5	0.01	5.25
Bs09640189	4926.25	95	0.01	3486	1186.5	0.5	0.01	0.01	1.5	4	23.25	909	18.75	0.01	10.25
Bs09640290	2299.75	210.25	124	2045.5	1837.75	0.01	532	1620	1	2	12.5	747.5	0.01	578	0.01
Bs09640291	4977	365.25	0.01	2822	1535	0.01	0.01	0.01	8	19	17.5	1116.25	20.25	258.75	98.5
Bs09640292	4810.25	161.25	0.01	2700	1941.25	0.5	0.01	0.01	2.25	1.75	20.5	1284.25	2.75	0.01	10
Bs09640293	4964	352.5	950.25	2602.75	2192	0.01	175.5	968	37.5	3.5	251	1857.5	507.25	1095.75	4.5
Bs09640297	4894	166.75	0.01	2462	1658.5	2	0.01	286	0.01	4.25	46	1416	97.5	111.25	69.75
Bs09640308	4737.25	55.75	187.25	3281	1199	0.01	0.01	0.01	49	2.5	25.25	1401.5	5.25	0.01	1.5
Bs09640385	4540.5	54.25	0.01	3296.5	1400.75	0.01	4.25	0.01	0.01	0.01	10	658.25	11.5	16.5	1
Bs09640531	3775.5	397.75	459.5	1844	1477	0.01	0.01	0.01	1.5	0.01	2	1080	0.01	0.01	48.5
Bs09640546	5725.25	354.25	1.25	2963.5	1345.75	0.01	0.01	468.25	3.5	1	22.25	1307	0.01	114.25	1.75
Bs09640568	3346.75	7.25	129.75	2537	1485.25	0.5	0.01	155.75	0.75	9.5	15.25	769	19.25	787	1.75
Bs09640580	2257	7	0.01	2398	843.5	1	39.5	129.5	0.01	0.01	0.01	690	22	0.01	0.01
Bs09640740	3366.5	76	0.01	4122.5	1833.75	0.01	0.01	159.5	32	2	13.25	936	6.5	153.25	3.5
Bs09640786	2953.5	6.25	230.25	3549.5	853	0.01	0.01	544.5	5.25	0.01	3	879	0.01	0.01	6.5
Bs09640791	3661.5	256.75	8.75	2838.5	1326.5	0.01	1.25	0.01	0.01	0.01	173.5	1038.5	10.5	0.01	0.01
Bs09640838	3300.5	18.5	0.01	3314.5	1532.25	0.01	0.01	94	0.01	0.5	1	347	0.01	0.01	4.25
Bs09640840	4015.75	0.01	0.01	2718	1339	0.25	0.01	0.01	3.25	0.5	0.01	901.75	25	0.01	47
Bs09640854	3461.25	26.25	0.01	2763	1031	0.01	0.01	49.5	0.01	0.01	46.75	784.5	9	0.01	0.01
Bs09640901	3237	25.25	0.01	2234.5	804.75	0.75	0.01	0.01	15.5	0.01	17.5	624.25	78.25	212.5	11
Bs09641058	1494	74.25	0.01	359	145	0.01	4.5	0.01	0.01	1	0.01	199	65.75	133.25	3.5
Bs09641098	525.75	5	0.01	920	506.25	0.25	0.01	240	0.01	47.5	30	695.75	0.75	356.5	0.01
Bs09641119	592.5	10.75	13.5	1926.25	526	0.01	0.01	671	1	5	167	506.5	0.01	522.5	0.01
Bs09641749	314.75	43	437	2096.5	739.5	0.01	432.5	681.75	2.5	0.01	73.5	953	4.5	622	2.5
Bs09641916	1506.25	105	17.75	0.01	382.5	1.25	0.01	180	0.01	9	1.25	512.5	0.01	358.75	0.01
Bs09642161	311.5	88.25	0.01	834.75	952.5	1.5	15.75	593.5	0.01	16.25	0.01	787.75	1.75	535.5	10.5
Bs09642372	549.75	0.5	0.01	1159.25	921.5	1.5	0.01	791.5	1	3	228	718.5	1.5	294	11.5
Bs09642398	297.25	32	0.01	1737.5	643	0.01	6.75	310.75	2.5	0.5	3.5	583	0.25	27.75	0.01
Bs09642399	3449	71.5	0.01	3162.25	1499.5	0.01	0.01	0.01	4.5	9.75	0.75	488.25	145.25	0.01	4.75
Bs09642573	4367	77.25	173	1714.5	1186.5	0.01	15	373	12	0.01	148.25	741.5	0.01	874.25	0.01
Bs09642654	4520	386	0.01	7829.5	2273.5	0.01	0.01	0.01	11.5	6.5	136.5	571.5	14.75	0.01	6.5
Bs09642900	4016.5	151.75	27.25	3693.25	1841.5	3.25	0.01	485.5	0.01	13.25	273	1350.25	21	623	0.01
Bs09643030	2977.5	324.5	0.01	4401	1849	0.01	0.01	72.25	2	1.5	11.75	983	10	0.01	8
Bs09643108	7095	279.5	170.75	4634.25	1361.5	0.01	51.25	608.25	20.75	9	275	1167.5	18.5	801.75	13
Bs09643143	5362.5	143	0.01	4406	2310	2.5	0.01	429.75	2	0.01	165	590	7.25	212.25	0.01
Bs09643284	4213.75	90	5.5	2572.25	2228	2	0.01	0.01	15	16	131.5	1148.75	0.01	0.01	0.01
Bs09643354	2495.5	236.25	105.5	2986.5	1398	0.01	72	927.25	4	9.5	34.5	732.25	0.01	979	5.75
Bs09643518	3657.5	34	30.25	3074.5	1501.5	0.5	0.01	0.01	2.25	16.25	117.75	80	57.25	0.01	7
Bs09643643	3858	170	0.01	4643.75	1166	0.01	0.01	0.01	10	0.01	2.25	1097.25	81.25	0.01	0.01
Bs09643754	7019.5	702.25	0.01	3996	2395	0.01	0.01	0.01	61	2	188.25	1244.5	18.5	0.01	4.5
Bs09643772	3455.5	369	717.25	2351.5	1042.75	0.01	252.5	3	1.5	3.25	18.5	1021	0.75	45.5	7.5
Bs09643860	4289	283	0.01	4506.5	1391.5	0.01	0.01	0.01	0.5	4	200.25	1294.25	24	0.01	0.01
Bs09643989	3971.5	458.75	217	2263.5	1053.25	0.01	0.01	0.01	12	0.25	2.25	1075	0.01	0.01	16.25
Bs09644063	5665	379	55.25	2017	1248.75	0.5	85.5	764.75	4.5	3.5	98.25	762.5	1.25	486	0.01
Bs43100143	5123.25	605	0.01	3930.25	1739.5	5.5	0.01	0.01	9	2.5	626	807.5	60.5	0.01	1.75
Bs43100339	4539	194.5	0.01	2224.25	1282.75	1.5	1.5	342.75	7.75	3.75	0.01	916	7.5	0.01	0.25
Bs43100448	5867.25	211	430.5	3401.75	1955	2	182	1136.5	0.01	0.25	57.5	860.25	18.5	401.25	21.25
Bs43100498	6793.5	258.75	2.75	3221	1784	1.5	35	24	0.25	3	15	768	0.01	0.01	1
Bs43101059	4917	456	0.01	3522.5	971.75	7.75	0.01	0.01	4	123.5	181.5	1040	73.5	0.01	43
Bs43101401	5771	605.5	118.75	3270.5	1439	0.01	312.75	661.5	0.01	1	80	1868.5	5	504.75	593.5
Bs43102009	5051	401	65	3167	1204.5	0.01	122	415.25	11	3.5	138.5	1013	13.75	397.75	8.5
Bs43110914	4704.5	108	636.25	2491	1424.5	0.01	39	1509.25	41.5	8	230.5	1096.5	175.5	1172	339.75
Bt59570251	4579	437	143	4052.25	2190.75	69	0.01	45.75	8.5	9.5	2.25	734	24.5	337.5	2.25
Bt59570376	2856	80.75	511	2235.75	1019.5	2.5	38.75	816.25	0.01	0.25	14	1304	1	924	9.25
Bt59570416	5534.25	746.25	375.5	2811.5	1675.75	0.5	18	791.5	4	1	18	1235	12.5	470.25	4.5
Bt59570513	5572.5	61.25	682.75	2995.75	1654	0.01	42	996.5	17	0.01	14.5	1226.5	57.25	1362.75	0.01
Bt59570983	3566.25	149.5	91.5	3903.5	1825.5	0.01	24.25	403.5	8	17.25	172.75	874.5	8.75	930	19
Bt59571008	5083	231	19	3513	1619	0.5	46.25	377	3.5	0.75	242.25	1337.5	10.5	952	1.75
Bt59571337	5855	330.5	0.01	3860.75	1826.75	0.01	5.5	405.25	3	8.5	8.25	1072	13.5	797.5	3
Bt59571508	7357.5	279.5	12	2635	1748.75	0.01	0.01	157	6.75	0.01	27.5	1210.5	132	296.25	6.75
Bt59571671	4006.25	12.5	0.01	4682	2098	0.01	9.5	0.01	16.75	0.01	19.25	909	25.25	0.01	1.75
Bt59571677	7130	156.75	0.01	4178.5	1351	0.01	0.01	218.5	2	1.75	15.25	1041	21.75	297	12.25
Bt59571729	5880	153	439	2896.5	1719	0.01	0.01	267.25	1.5	12	114	866.25	0.01	758.25	114.75
Bt59572122	6293.5	52.25	577	3797	1414.75	0.01	43.5	858.5	64.5	60	73.75	1207.75	22	1121.5	11.5
Bt59572800	4811.75	232	32.75	2851	1645.25	0.01	0.01	786	8.5	3.5	8.75	787.5	22	456	6
Bt59572822	3341	284	13.75	2705.5	1468.5	0.01	29	391	38.5	1.5	0.01	863.75	6.25	0.01	52
Bt59572892	4380.5	100	72.75	4093.25	2058.5	0.01	0.01	421.25	21.5	0.01	9.5	1256.5	1.5	279.25	1
Bt59574727	8403.25	20.5	0.01	3288	1585.75	0.5	0.01	0.01	14.25	0.25	14	1145	107	0.01	4
Bt46630114	3709.75	85.75	108.25	2427.5	1081.5	0.01	0.01	174	3	2.25	25.25	726	7.75	0.01	5.75
Bt46630115	228.5	97	111.75	2113	1210.75	0.01	0.01	585	0.01	5	1.5	1234.25	20.5	817.75	0.01
Bt46630148	4646.75	56	152	2255.5	1327.75	0.5	0.01	0.01	16.75	1.25	9	950.75	14.25	0.01	0.5
Bt46630162	4463.5	12.5	0.01	2213.5	1307	0.01	0.01	449.5	0.75	0.01	56.75	1156.5	5.25	725.5	0.01
Bt46630299	1721	0.25	0.01	1564.5	390.5	7.5	0.01	0.01	5.25	0.01	0.01	444.25	13.75	0.01	5.25
Bt46630300	1797	13.5	0.01	1219.75	841	0.25	0.01	0.01	3.5	8	0.01	370.5	0.01	0.01	26.25
Bt46630304	3364.5	16.25	329.5	2316	950.25	0.01	0.01	441	0.01	0.25	5	506.75	1.5	192.5	6.25
Bt46630305	3106.75	17.75	57	1663	1303.25	2	0.01	257.25	2	0.5	0.01	853.5	270.25	0.01	23.5
Bt46630588	1987	2.25	0.01	2160.5	792	0.5	0.01	0.01	5	0.5	0.5	434	6.5	0.01	0.5
Bt46630655	2008	178.25	0.01	1932.75	810.75	0.01	127.5	260.25	0.01	0.01	158.5	655	6	56.75	0.01
Bt46630670	2003	0.01	0.01	1065.25	900	1.5	0.01	107.25	0.01	0.75	4.5	293.25	3	64.75	1.75
Bt46630672	2932.75	12	0.01	2292	1040.25	0.01	0.01	0.01	0.01	0.01	0.01	696.75	2.5	0.01	0.01
Bt46630678	2810.25	5.75	17.5	2751.75	923	0.01	0.01	253.75	0.01	4	51.5	310.75	5	166.5	0.01
Bt46630679	2611.75	180	11.5	1553.25	571	0.01	111.5	437.25	0.01	0.01	7	492	0.01	808	17.5
Bt46630702	4266.5	1984	33	3526.25	1666.25	0.5	8.5	181.5	0.01	0.01	1.75	991.75	10	292.75	11.25
Bt46630743	1469.75	125.75	103.75	494.75	78.25	0.01	15.25	60.5	0.01	5.5	0.01	393.25	3	453.5	18.5
Bt46630801	36.75	271.25	0.01	81.25	367.75	1	21	91.75	59.25	3	0.01	715.25	8.5	125.75	0.01
Bt46630803	3473	132.5	6	2415.25	740	0.5	86.5	875.75	1	0.01	37	714	36.5	715.75	46.5
Bt46630884	38.25	24	53.25	2160	1178.75	0.25	0.01	0.01	0.01	0.01	25	691	1.5	0.01	2.5
Bt46630886	56	14	3	1471.75	760.5	1	0.01	0.01	1	22.5	0.5	459	0.01	0.01	0.01
Bt46630943	1872.5	121	107.5	775.5	273.75	1	0.01	150.75	1.75	0.5	4	604.75	11	20.5	2.25
Bt46631249	382	152.25	6.5	1293.25	923	1	44.75	272.5	0.5	0.01	0.01	884	0.5	781.5	76
Bt46631254	0.01	61	2	1794	611	0.01	0.01	505	0.01	10	0.5	208.5	2	0.01	11.5
Bt46631343	285.25	6.75	0.01	1701	1194.5	0.01	0.01	51	0.01	1.5	0.01	751	0.01	0.01	18.25
Bt46631356	4672.75	65.5	6.5	2552.75	1590.25	0.01	0.01	0.01	0.01	0.01	43.5	559	0.01	13.25	3
Bt46631387	3260.75	172.5	0.01	1098	2008	1	0.01	0.01	3	1	171.5	367.5	52.75	0.01	0.01
Bt46631410	3516.25	29.25	218	2298.25	1083.75	0.01	3.5	894.5	10.5	0.01	35.75	740.25	5.25	0.01	13.5
Bt46631427	4405.5	427.75	218.25	1862.75	1031	0.01	0.01	0.01	3	4.5	37	1167.5	10.25	391.5	0.01
Bt46631496	3764.5	356.5	0.01	2224	1205	6	0.01	104.25	10.5	7	184.25	1036	8.25	190.75	28.25
Bt46631522	2820.5	190.5	0.01	2560.25	1628.25	0.01	0.01	0.01	0.01	5.5	80	1035.5	0.01	0.01	1.25
Bt46631566	4005.25	280	0.01	2577	1213.25	0.5	0.01	295.75	0.01	0.01	7	500.75	20	0.01	0.5
Bt46631608	6840	395.75	0.01	4365.75	2181	0.01	0.01	294.25	3	2	216.75	718.5	15	332.5	0.01
Bt46631693	5526.25	266.75	266	2725.5	1163.25	1.5	0.01	567.75	0.01	193.25	205.25	1063.25	22.5	998	0.75
Bt46631735	2861.25	211.75	0.01	2140.5	1797	0.01	0.01	0.01	0.5	1	58.5	882.75	27.25	0.01	1
Bt46631965	4500.75	54.75	0.01	2561.25	1217	0.01	0.01	0.01	1.5	51.5	16	592.25	12.25	0.01	0.01
Bt46631966	4326.25	91	317.5	2604.25	2171.25	0.01	47	222.5	12	14.5	31.5	684.5	1	1049.5	5.5
Bt46631967	3133	0.01	31	3507	1466.5	0.01	0.01	395.75	8	0.75	31.75	1136.5	66	231.5	0.5
Bt46631971	3442	226.5	0.01	2960.5	1451	0.01	0.01	212.5	5	3	95.75	1011	8.5	74.5	3.25
Bt46631983	4560.75	371	75	2588	1758.5	0.01	0.01	1033	5.5	4.5	130	1075	1.5	912	1.5
Bt46632038	4508	1.5	72.5	2525.5	1055.25	1	11.25	960	1.5	4	13.75	208.75	0.01	547	4
Bt46632061	2341.5	17	646	2388.75	1306.25	0.75	429.25	956.5	2.5	0.75	84.75	607	6	598	6.5
Bt46632121	4197.5	602	67.5	1994	1606.25	0.01	52.75	109.75	7	0.01	18.25	1140.5	5.5	0.01	26.5
Bt46632252	4868.25	257.5	0.01	1780.5	1045	1	0.01	0.01	1.5	2	12.25	806.5	57	0.01	60
Bt46632307	2523.5	135.5	702	1874.5	1301.5	0.5	0.01	1360.5	1.5	0.01	97.5	610.75	11	1086.5	15.5
Bt46632451	4191.5	365.5	0.01	4315.5	1561.5	0.5	0.01	753	0.01	3.5	4.5	607	0.5	921.75	0.01
Bt46632501	4277.75	338.75	157.5	2301.25	1413.25	0.01	93.5	622	7	0.01	225	991	1	599.5	2
Bt46632686	3312.25	68.5	76.75	2022.5	888.75	0.01	0.01	0.01	1.25	5	3.75	363.5	1.75	0.01	1.5
Bt46632789	4133.5	358.75	97	2800.5	1214.5	1	138.75	9.25	0.25	0.01	84	598.5	11	0.01	0.01
Bt46632794	3787.5	549.5	2795.5	2352.25	2725.5	0.01	729	3157.25	85.5	3.5	267	2370.5	20	1029.25	136.5
Bt46632940	4146	281	14.25	2649.75	1676.75	0.01	0.01	644.5	2.5	1.5	60	1394.75	9.25	24	5.5
Bt46632941	2836	193.5	124.25	2017.5	1325.25	0.01	0.01	708	2.5	5.5	63	975.5	3.5	400.5	38.25
Bt46632942	4142	33	0.01	2176.25	1317	0.01	0.01	0.01	0.01	10	0.01	355	7.25	125	1
Bt46633078	3676.75	13.5	0.5	3281.25	1380	0.01	578.5	0.01	0.01	5.5	101	544.25	45.5	638.25	1.25
Bt46633119	104	5	0.01	2093.5	1109.5	0.75	0.01	0.01	0.5	1.75	1.75	807	4.25	0.01	0.01
Bt46633187	4030.5	92	127.75	3376.5	2373.25	0.01	7.5	0.01	0.01	10.75	6.25	1179.5	4.5	0.01	0.75
Bt46633212	4193.75	261.75	0.01	2796.5	1435.25	0.01	3	0.01	3	2.5	67	1116.5	4	0.01	65.75
Bt46633337	2036	240	0.01	2084	1330.5	0.01	0.01	0.01	2	16.5	30.75	589.5	20.5	0.01	4.5
Bt46633338	2725.5	11		1827.25	1029	2	0.01	498	1	0.5	7.75	1096	5.5	667.75	0.5
Bt46633339	3153.25	18.5	205.75	1212.5	866.25	0.01	0.01	83	7.5	0.01	0.25	723.25	9.75	169	0.5
Bt46633453	4668	392	705.5	2553	2646.75	49	297	1600.5	39.25	14	705	1135	571	1057.75	31.25
Bt46633459	4315.5	193	723	2051	757	0.01	91.75	1038	1.5	0.01	13.5	1138	8.75	993.75	15.5
Bt46633804	2342.75	7.75	0.01	1142.5	1059	0.01	0.01	78	6.5	2.5	7.5	457.5	43	0.01	1.25
Bt46633816	4696.25	275	705.75	1735.75	1951.25	74	485	1565.5	77.75	30.75	260	1956.5	615	1273.5	304.75
Bt46633968	3884.25	420	1375	1759.5	1403.75	8	296	1110	17	15.75	150.5	1436.75	70.75	1210.5	224.25
Bt46634370	4950.25	903.75	1988.5	3445.75	2246.5	28.75	1003	2112.5	163.25	347.25	509.5	2496.25	519.5	2041.5	98.75
Bt46634507	4016	159.75	911.25	2589.5	1325.75	0.01	295.5	830	1.5	0.01	10.25	1286.5	11	547.25	6.75
Bt46634694	2144.5	0.01	32.25	1263.25	1196.5	0.01	0.01	0.01	0.01	0.01	65.75	253	0.01	0.01	0.5
Bt46634695	4059.5	23.5	0.01	1851	806.5	0.01	67	0.01	0.01	2.5	26.25	630.75	3.5	22.25	4
Bt59571010	2615.25	29.5	360.5	2362.75	945	1.5	2.75	361.25	5.25	0.01	28.5	824	14.5	870	5
Bt59571014	3315	185.5	163.25	2791.5	1308.25	0.01	0.01	635.5	10.5	0.01	30.5	791.75	51.5	882	92.5
Bt59572353	4828.75	71.75	0.01	2145.5	1299	0.5	0.01	172.5	7.5	0.01	7.25	797	11.25	165	2.25
Bt59572420	5185.75	16.25	300.5	2044.75	898.25	0.01	6.75	1412.5	6.5	0.01	6.25	903.5	2.5	934.5	16
Bt59572890	5676.5	116	57	3717.5	1364	0.01	3	630.75	67.5	0.5	22	1197.75	229.5	611.75	3
Bt59572891	3475.5	129	0.01	2668	1229	0.01	300.5	880.5	2.5	7.5	44	1000.5	26	1503	0.01
Bt59572893	4902.5	306.5	793.25	3107	1037	1	8.5	1047.75	14.5	1	199.75	986.5	7.25	1146	15.5
Bt76500073	5606.5	318	50.75	2575	1450.75	0.01	89	759.5	7.25	37.75	182	608.75	11.5	551.5	1
Bt76500074	5668.25	471	0.01	3503	1604.5	0.5	0.01	740.5	21.5	5.5	364.5	1177.75	138.75	0.01	0.01
Bt76500110	4974.5	155.5	0.5	2907.75	1810	1	0.01	670.75	17	47	363.75	1108.75	99.75	712.5	1.5
Bt76500295	2531	61.5	254	2193.75	1618.5	0.5	11.25	917	8.25	30	160.25	978.5	64	806.5	6.25
Bt76500597	3825	398	192	2189.75	1226.5	0.01	0.01	1044.25	257.5	3	224.75	971	5.5	798.25	7
Bt76500735	5349.75	221.75	9.25	3153	1465.75	0.01	0.01	0.01	0.25	0.01	98.75	754	38.5	0.01	4
Bt76500742	5553.25	456	0.01	2160.5	1701	0.5	0.01	133.75	5.25	0.01	0.01	1110.5	10.5	0.01	5
Bt76500744	5240.5	370	0.01	3151.75	1531.5	0.01	74.25	1152.75	65.5	36	224.75	1403.5	54.25	684.75	19.75
Bt76500745	5073.75	438.5	9.25	3078.5	1142.25	0.75	6.25	686.5	6.5	1.5	108.5	1356.25	0.01	782.5	7.5
Bt76500750	5375	64	31.5	3001	1255	10.5	0.01	0.01	3.75	0.5	10.5	493.25	14	0.01	10.5
Bt76500751	5486	77.25	0.01	3112.5	1987	1.5	0.01	0.01	49.5	3	21.5	1050.5	31	0.01	0.01
Bt76500752	4270	1112.25	0.01	2292.5	971	0.5	0.01	0.01	5	21.25	116.75	1156.25	28	0.01	0.01
Bt76500754	3145	534.5	0.01	2373.75	1063	0.01	0.01	0.01	46	1.25	13	1374.75	1.75	0.01	2.25
Bt76500755	3873	206	27	1983	1380.5	0.01	0.01	0.01	1	2	0.01	775.5	8.25	0.01	9
Bt76500776	2898.25	126.25	60.75	1657.5	1987	1.5	0.01	604	0.01	1	0.01	1313.5	0.01	781.5	0.01
Bt76500777	6412.75	1640.25	1616	4229	1980.5	2	191.75	2513.5	539.5	81.25	562.5	3443.5	779.75	1151.5	665
Bt76500816	3673.25	689	21.75	3018.75	834	0.01	23.75	1214.75	11.5	0.5	126	1498	4	423	0.25
Bt76500822	5476.25	595.75	9.25	2334.5	2997	0.5	5	0.01	9	0.01	95	1429	67.25	0.01	0.01
Bt76500823	5373.75	448	2.5	3317.75	1793	0.01	0.01	1213.5	10.75	11.75	20.75	1193.75	157.5	777.25	1.5
Bt76500825	2491.75	162.25	13.5	2855	1403	0.01	10.75	931	9.25	10	72.75	1494	28	338	2
Bt76500826	4927.25	447.5	0.01	2483.5	1261.75	0.01	37	50.5	3.5	0.01	209.5	591.5	101.5	1030.5	5.5
Bt76500828	6788.25	483.5	35	3438.75	2686	1.5	27.25	784	0.01	4.25	275	1304	0.01	722.75	0.01
Bt76500829	6319.5	202.25	109.5	4428.5	1993.5	0.01	0.01	434.5	8.25	5	270	1390.5	0.25	94	18
Bt76500830	2677.75	226.25	426.5	2138	1328	0.01	0.01	1112	1	14.25	131	1331.5	0.5	436.5	14
Bt76500831	6707	381	152.5	2571.5	2214.25	0.01	103.25	701.25	97	4.75	89	902	21.25	1054	4.5
Bt76500832	8076	657.75	0.01	3645	2422.5	0.01	0.01	186.5	42.5	9.25	229.25	1227	6.25	270.5	0.01
Bt76500835	6754	908	455	3929.75	1663.5	0.01	31.25	679	8.25	77.75	252.25	1734.5	6.5	820	2
Bt76500836	2730.5	380.25	39.5	2742.25	1400.5	0.01	1	714.5	7	5.25	151.75	1187.25	24	528	14
Bt76500837	7619.25	2320.25	6319.25	5261.25	4312.75	426.75	3029.75	8947.5	589	1442.75	2037.75	4790.5	1949	8878	1245.25
Bt76500838	6349.75	945.25	0.01	3658	1922.75	0.01	0.01	0.01	0.01	31.75	432.25	1303.75	11.75	0.01	2.75
Bt76500839	4918.5	646	188	3248.75	1407.25	0.01	146.75	1464.75	2	0.01	519.75	1330.25	37.5	1523	5.75
Bt76500840	3244.5	594.25	236.25	2472.25	2003.25	2	18.5	730.5	93.25	22	550	2156.75	382.5	625	67.25
Bt76500842	5779	136.5	157	2420	1411.25	1	88	1013.5	1.75	8	233.5	1002.25	11.75	1043.5	38.5
Bt76500848	6173	721.5	13.25	2927	1837.75	1	0.01	1081.75	0.01	2.5	145.75	1182.25	5.5	499.25	0.01
Bt76500850	5603.5	560	293	3693.5	1669.25	0.01	70	772	123.75	0.01	140	1412.75	52.75	0.01	8
Bt76500925	2765	251.5	7.5	1675.25	1012	0.5	0.01	475.25	2.5	2	21	861	1	589	71.5
Bt76500958	3745.5	535.5	1.5	2062.25	1463.5	0.01	0.01	0.01	6.5	3	56.25	1305	9.5	169.5	6
Bt76500959	4508	224.5	9	2488.75	1245.5	1	267.5	253	6.75	0.01	84	690	5.75	166	1
Bt76500961	4392.75	425	6.5	2295.5	1772	0.5	0.01	747	0.01	28.5	5.5	1113	14.25	205.5	7.25
Bt76501011	4741.75	586	0.01	3298.5	1755.75	0.01	0.01	396.25	0.5	64.5	78	1119.5	31.75	379.25	6.25
Bt76501108	3972.5	229.5	817.5	2355.5	1540.5	0.01	211.75	2546.5	0.01	0.5	161.25	1506	166.5	1321.25	183.75
Bt76501184	2763	464	0.01	1856.5	1147.25	0.01	0.01	0.01	0.25	5.75	10.5	1089.25	0.5	0.01	1
Bt76501241	3073.5	609.5	0.01	943.75	831.5	0.25	0.01	863	6.75	0.01	41	973.25	179.5	261.5	17.75
Bt76501375	3986.5	686.75	0.01	1798	1093.5	0.01	0.01	851.75	6.5	7.5	9	1128	31.75	280.25	507.25
Bt76501450	4123	277	23.5	2461	1854	0.25	0.01	0.01	11.25	3.25	217.25	1008.5	9	0.01	0.01
Bt76501597	2714.75	227	255.75	3159.5	1537.75	1.5	228.25	1229.5	0.01	15.75	369	758.5	0.01	1047.5	6.5
Bt76501647	2203.5	57.75	235.75	1652	1030	0.01	0.01	28.75	0.01	0.01	10	911.5	2	602.5	0.5
Bt76501691	3675.25	777.25	867.25	1607.5	1448.5	1	67	1465.5	229.5	0.5	65.5	1712	5.5	534	25.75
Bt76501753	4529.25	1208.25	159.25	2465	1326.5	0.25	0.01	566.5	19	0.01	115.75	1469.25	331.5	672	103.75
Bt76501791	3360.5	493	73	1129	1094	1.25	2.75	274.25	1.25	0.5	13	791	11.25	38.5	0.75
Bt76501875	3994	699.75	1345.25	3004.25	1786.75	1	68.5	2461.5	63	0.75	28.75	1315	36.75	1673	255.25
Bt76501956	2839.25	507.5	1557.75	2029	1270.25	0.01	34.5	803.75	51.25	0.25	126.75	650.75	21.75	870.5	44.5
Bt76501957	3155	43	65.25	1536	1183.5	0.01	97.25	659	14	1	23.5	970.75	55.75	470.25	5
Bt76501960	3538.5	166.75	656	1079.75	1319	0.01	0.01	173	2.5	0.5	72.5	1134.5	18.5	519.5	7
Bt76502179	4106.75	201	120.5	3025	1272.25	11.25	392.5	1103	0.01	1.5	18.25	928	10.25	880	1.5
Bt76502230	5231	399.5	0.01	3106	1901.25	0.01	0.01	0.01	60.5	3.5	68.5	1338.5	9	244.5	0.01
Bt76502336	3655	286.25	616	2610	1668.25	0.01	157.75	1183.75	4.5	2.25	17.75	1130.5	3.75	468.5	58.5
Bt76502370	2603	186	43.5	2157.5	838.5	0.01	2.25	626.75	0.75	1	25.5	389	6	314	14.5
Bt76510022	5172.75	909	43	2865.75	2113	0.01	0.01	196	85	12.5	281	1321	105	0.01	9.5
Bt76510106	5481.25	22.5	637	2330.5	1555.25	0.01	67	842.5	4.5	1	9	1058.25	29.25	1536.75	2.5
Bt76510115	4959.75	179.75	0.01	1627.5	1046	0.01	0.01	335.5	0.01	6	4	553.5	187.5	43.75	1
Bt76510116	4878.5	271	54.75	2810.5	1251.75	0.01	49.25	721.25	3.75	0.01	2	613.5	25.5	191.75	5
Bt76510575	4798.25	501.25	0.01	2045	924.5	0.01	2.75	0.01	3.5	7.5	50	969.25	0.5	315.5	18
Bt76510623	3798.25	230.5	312.25	2714.5	1487	2.75	299.5	1513.25	0.5	4	84.5	976	25	1389.25	35
Bt76510796	3709.5	145.5	370	2989.25	1346.75	4	0.01	790	7.5	0.5	55	999.25	100	1373.5	30.5
Bt76510880	3097	230.75	339.25	1863.25	645.5	0.01	0.01	356	0.75	2	7.5	977.75	4.25	685.75	26.75
Bt76510903	5175.75	87.5	716.5	2977	1525.5	0.01	3.75	1143	14.5	7.5	209.5	1187	0.25	972.75	9
Bt76511134	3047.25	84.25	0.01	2057.75	1256.25	0.01	0.01	0.01	4.75	17	0.01	964.5	40.75	0.01	3.75
Bt76511135	4246.5	247.5	434	2578	1220	1	0.01	317.25	7.5	1.5	0.01	815	0.01	220.25	4.5
Bt76511325	4239	145.75	0.01	1967.5	1664	0.01	0.01	243	2.75	4	128.75	905	2.5	0.01	0.01
Bt76511327	6313	278	4.25	2730.25	1832.25	0.01	0.01	0.01	0.01	2	152	652.5	341.5	0.01	3
Bt76511337	7816.25	222.5	13.75	3760	1526	0.5	0.01	0.01	13	0.01	50	1030.25	1.75	0.01	1
Bt76511338	5814	391	19.5	3909	1898.75	0.01	0.01	419.5	15.75	64.5	295	1578	5	0.01	12
Bt76511340	3009.25	276	149	2174.5	1185.5	0.01	2.5	0.01	6.75	7	0.01	1288	0.01	0.01	0.01
Bt76511356	5396	326.5	0.01	3314	1190	2.5	41.75	0.01	27.25	12.75	67	335.5	46.5	0.01	12.25
Bt76511424	3647	78	213	2559.25	1776	0.01	18.25	986.25	2.25	2	70	812.75	0.01	911	2.5
Bt76511546	3322	425.5	608.5	2570	1090	0.01	313	909	1	6.75	32.5	1034	12.5	1105.25	43.75
Bt76511951	4857.5	66.25	0.01	2807.25	1234.5	0.01	0.01	321.25	2	0.01	14	973	4	111	4.5
Bt76512211	5469	0.01	0.01	2870	1529.5	0.01	0.01	0.01	3	0.01	0.01	957	29.5	0.01	6.5
Bt76512444	5845.25	1114.25	320.5	3759.25	3565	0.5	74	1021	45	22	106.75	1945	277.75	661.25	125
Bt76512560	5704.5	79.5	422.25	2406.5	1851.5	0.5	72.25	304	3.5	0.01	8	882.25	38.75	805.75	16.75
Bt76513000	2882	328	82.75	2079.25	1146.5	0.01	0.01	0.01	6.25	7.75	42.25	813.75	11	0.01	8.75
Bt76513001	5623.5	721.5	0.01	2987.25	2465.5	0.01	0.01	280	17	15.5	0.5	1344.75	110.75	211	23
Bt76513216	4384.75	209	89.75	3827.25	1550.25	0.01	24.5	165.25	2.5	0.01	105	503.75	0.01	807	38.5
Bt76513246	4216.25	77.75	114.5	2176.5	1202	0.5	0.01	332	4.5	0.01	13.25	1541	7.5	203.5	82.5
Ca30300190	6640	563.25	20.25	3980.5	2393.5	0.01	0.01	665.25	0.01	7.25	462.5	1637.25	36	1115	17.75
Ca19880029	7036.75	442.75	0.01	2602.75	1254.75	0.01	0.01	0.01	4.5	5	169	503.75	38.75	0.01	4.5
Ca19880104	5049	20.5	0.01	3162.5	1361.25	0.01	0.01	219.5	53	0.01	78	809.5	0.01	297.25	10.5
Ca19880105	5066.25	11.5	0.01	2749.5	1462.75	0.5	0.01	0.01	0.01	2	13.5	1545.25	6	0.01	1
Ca19880131	7834	511.5	249.25	2757.5	2372.5	0.01	57	1063	59.75	3.5	201.75	1703	230.5	666	10
Ca30300235	6209	142	0.01	3440	2180	0.01	201	100.75	71	12.5	216.5	1460	7.5	117.25	5.5
Ca30300236	4623.25	37.25	94.5	2242.25	1569.25	1.5	4	55	0.01	2.25	1.5	915.25	94.75	0.01	4
Ca30300241	4047.25	14.5	506.25	3752	1291.75	0.01	38	333.5	0.01	0.01	10.25	767.75	64.5	742	8
Ca30300370	3074	486.5	180.5	2095.5	1346.5	1	0.01	0.01	6.75	5.5	296.25	683.75	5	0.01	0.01
Ca30300482	3813.5	148.5	0.01	3787.75	1705.5	0.5	0.01	391.5	3.5	2	212	1118.25	116.25	121	0.01
Ca30300501	8063.5	686.5	0.01	3117.75	1940	0.01	0.01	178.5	1.75	9.5	87.75	755.5	3.25	63.25	2
Ca30300506	8723.5	665	0.01	4434.25	2635.75	0.75	0.01	427.5	10.5	56	168.75	754.5	0.01	92.75	0.5
Ca30300560	5404.5	88.75	0.01	3064	1506	0.01	0.01	0.01	1.5	0.01	6	1111.5	1	0.01	1
Ca30300762	5850.75	283.25	10.75	3601	2598.5	1.75	0.01	61	0.01	13	4.75	1122	0.01	90	7.25
Ca30300833	4365.75	153.25	0.01	3283.5	1096	0.01	0.01	0.01	1.5	0.01	1.75	1223.25	46.5	0.01	7
Ca30300847	5366.25	174.5	51.25	3776	2049	0.5	0.01	0.01	18.25	0.01	6.5	1123.5	16	0.01	45.75
Ca30300854	3847	162.5	0.01	2927	1270	0.01	0.01	0.01	4.75	2.75	24.5	1144	46.5	0.01	14
Ca30300866	3713.5	61.5	0.01	705.75	895	0.01	0.01	1	2	1	225.5	430	2.75	0.01	0.01
Ca30300882	5849.25	647.5	0.01	3295.25	1740.75	0.01	36	283.25	18.25	2	443.75	1208.75	0.5	315	9.75
Ca30300883	2268	128	0.01	1626.5	900.75	0.01	0.01	0.01	0.01	0.01	15	246	79	0.01	0.01
Ca30300963	4862.5	246.5	183.25	3193.5	1656	0.5	88.5	949.75	2	1.25	127	1399	85.25	975.25	0.01
Ca30301019	6182	418.5	105.5	3296.25	1660	0.01	34.25	264	1	0.5	236.25	847	19.25	92.25	12.75
Ca30301079	5438.5	248.5	10	3715	2469.25	0.01	0.01	53	0.01	0.01	220.75	1142	4.5	11.5	0.5
Ca30301245	6636.5	365.5	8.5	4627.5	1662.75	1	0.01	0.01	0.01	99.5	125.5	1072.5	99.5	0.01	0.01
Ca30301246	6315.75	371	5.5	5228.25	3730.25	0.01	20	135	5.5	32.75	344.5	1420.5	0.5	20	2.25
Ca30301247	4690.75	224	0.01	3741	2523.5	0.01	35	212	5.75	14	320.5	1220.75	14.75	375	4
Ca30301363	9907.25	666.5	0.01	6873.25	2937.5	0.5	0.01	0.01	62.75	18.25	445	787	96.5	0.01	22
Ca30301411	9479.5	580	0.01	6149.25	3586.5	0.01	15.25	314	0.01	120.5	302	1635.5	4.75	0.01	2.5
Ca30301412	7412	572.25	0.01	6925.75	1843	0.01	0.01	207.25	30.75	24	225.25	2227.25	18.5	0.01	8
Ca30301447	5680.25	144.75	141	2963.25	1840.25	1	0.01	569.5	16.5	0.01	59	1276.75	0.01	635.5	1.25
Ca30301448	4056.5	80.5	0.01	3116.75	1645.75	0.01	0.01	709.5	16.5	5.75	103	1318	0.25	747.5	2.5
Ca30301464	3406.75	315	0.01	2588.75	1419.5	0.01	0.01	0.01	47.5	156	141	1244.25	3	146.25	4.5
Ca30301611	2593.5	0.01	0.01	2074.5	1108.75	0.01	0.01	62.25	3.25	0.01	45.5	230.5	137.25	304.25	0.01
Ca30301612	2084.5	11	0.01	1893	411.75	4.75	0.01	497	0.01	0.01	243	725.25	23	490.5	0.01
Ca30301613	3779	0.01	0.01	1880	798	2.5	0.01	0.01	1	0.01	19.5	247	8.75	0.01	0.01
Ca30301688	5599.25	599.5	0.01	2552.5	1822.25	0.01	76	0.01	4.75	2.25	231.25	713.25	20.5	0.01	8.5
Ca30301847	7122.75	201.5	1	4100	2336	0.5	0.01	0.01	5	109.5	244	1546	4	0.01	0.01
Ca30302493	3853.75	7.25	446.5	1832.5	1037	0.01	0.01	1771	2	0.5	3.75	881	32.75	1314	11.75
Ca30302572	4323.5	390.5	432	1080.5	1052	1.5	254.75	1574.25	4.5	0.5	0.5	1025	35	699	398
Ca30302753	4785.25	138.5	332.5	2847	1578.75	1	0.01	1009.25	0.01	10.5	114	997.75	22.5	1218	49
Ca30302808	3827.5	35	0.01	2706.5	1524.5	2	0.01	354.75	0.01	5.75	24.25	395.25	2.5	440.25	8.25
Ca30303047	4017.5	149.5	4.5	2319.75	1722	0.01	0.01	470.25	0.01	6	108.25	917.25	3	50.25	73.75
Ca30303281	3198.25	2.75	0.01	1470.25	778.75	0.5	3.75	0.01	0.5	1	0.01	116.5	0.01	0.01	3
Ca30303282	2786	53.75	100.5	2256.75	829.25	0.01	0.01	407.5	0.01	0.5	53	124.75	29.5	264	10.75
Ca30303295	1571	14.5	0.01	1622	761.5	0.01	0.01	0.01	2.25	0.01	46.5	453.5	20.5	125.25	0.01
Ca30303354	3829.5	102.5	104.75	1826.5	1034.75	0.01	1.25	697	3.25	0.75	8.5	747.75	18.5	599	3
Ca30303389	4083.25	163.75	80.75	2396.5	936.5	0.5	74.75	831	0.01	3.5	6.5	930	1	554	0.25
Ca30303414	2484.25	5.5	133	1068.75	626	0.01	58.75	686	7	1.5	7	775.25	112.5	304.75	19.25
Ca30303415	3.5	344.25	5.75	1376.25	833.5	0.01	0.01	0.01	28.75	0.5	6.5	1053.75	10.5	0.01	4.5
Ca30303443	715.5	13.75	63.25	3025.25	1030	0.01	0.01	162.5	8.25	13	10.5	1626.25	43	563	0.01
Ca30303444	454	2.5	0.01	2253	1279	0.01	0.01	0.01	0.75	0.01	6.25	1040.25	11.5	0.01	0.01
Ca30303474	3349.25	290.5	0.01	1996.75	1430.75	4.75	0.01	21	9	3.5	21	948.5	0.01	940.75	0.75
Ca30303668	4857.25	436.5	0.01	2342.25	1244.5	0.5	0.01	165.75	11.5	7.25	191.25	1258.5	320.25	232.25	14.5
Ca30303686	4949	541	952	3147.5	1448.5	1.5	0.01	1473	9.5	0.01	818	1245.5	572.25	1015.5	0.01
Ca4552039	360.25	87	91.25	240.5	835.5	0.01	10.75	1013.25	0.75	5.5	0.01	606	30	914.5	13.5
Ca4552041	4483.5	8.5	0.01	2211	2078.5	0.01	36	0.01	3	2.5	21	1356	4	0.01	0.01
Ca4552443	320	44.5	0.01	2543	1208.5	0.01	2	0.01	0.01	0.01	150	833	1.5	76.5	0.01
Ca4552904	191.25	3	358	1410	972	0.01	1029.75	1212.5	1.75	0.01	130	371.5	3.75	1494.5	35.25
Ca4552906	1178.75	183.25	0.01	1469.75	344.25	0.01	0.01	0.01	0.01	14.25	97.5	1085.5	0.01	0.01	0.01
Ca4552907	380.5	15.75	0.01	1494.25	1405	0.5	0.01	0.01	13.25	3	3	593.25	0.01	0.01	34.75
Ca4552908	345.5	135.5	7	2924.75	1186	0.01	0.01	10.25	3.25	28.5	0.01	1211.5	3	280.5	24
Ca4552909	138.25	5.5	91	1705.75	597.5	0.01	0.01	65	12.75	5.5	41.25	868	4	437	6.5
Ca58610538	7789	312	224.5	5827.25	2159	0.5	0.01	32.5	8	4.75	5.75	1139	63	95.25	8.5
Ca58610550	4834.75	61.25	49.5	2855.25	1272	0.01	0.01	428	8.5	0.01	5.25	1299.5	0.01	327.25	4.5
Ca58610552	6184	39	158.75	3266	1874.75	0.5	100	713.5	5.5	8.75	5	920.25	0.5	500	0.75
Ca58610633	4558	20.5	49	3324	1658.5	0.01	0.01	201	26	0.01	12.25	1086.5	19.5	492.75	16.5
Ca58611219	2695.25	7.25	0.01	3653	1494.75	0.5	0.01	442.5	8.5	0.01	3.75	1050.25	3	381.75	24.25
Cb29710404	3494.25	38	0.01	1951.5	1303	0.01	6.5	1120.75	0.01	3.25	11.75	856.5	9.5	291.75	59.25
Cb29710817	3978.25	338.75	27693	1751.5	1082	0.01	10.75	797.5	2.5	10.25	199.75	1218	15.5	582.5	12
Cb29710118	205.5	0.01	29	5258.75	1494.5	0.01	107	0.01	33.5	2.25	0.01	928.5	11.25	0.01	3.75
Cb29710281	3465.5	392	0.01	2212	591.25	0.01	0.01	174.25	1.5	92.25	195.5	1038	21.25	209.5	7.5
Cb29710550	874	33	28.75	4827	2947	0.25	9	460	56	152.5	56	1483.5	42.5	0.01	0.01
Cb29710753	222.75	246.5	0.01	4824.5	1883.5	0.01	36.25	434.5	20	33	16	1289.75	93.25	415.5	11
Cb29710797	5303.5	188	317.25	2362	1093	0.01	5.5	876.75	10.5	0.5	21	1183.75	1.25	754.5	6.5
Cb29710798	5335.25	90.25	266	3295.5	1639.5	17	145.75	996.5	11.5	0.01	78.5	1303.25	35.25	780.5	7.5
Cb29710804	163.75	6.5	0.01	1282.25	975	0.01	0.01	0.01	0.5	12.5	7.5	86.75	69.5	0.01	0.01
Cb29710844	8585	452	0.01	4738.25	2154	0.01	0.01	0.01	12.75	3.75	321.5	718.5	28	0.01	6
Cb29710959	4039.75	124.5	0.01	2981	1471.5	0.01	0.01	0.01	2	0.01	9	991.75	0.5	0.01	1
Cb29711093	7476.5	634	3	7377	3095	0.01	0.01	0.01	27	23	595.25	1163.5	2	0.01	11
Cb29711122	6331	497.25	0.01	5589	1769.75	3	0.01	0.01	143	119.5	491.5	1206.25	98	0.01	2
Cb29711136	2973.75	549	0.01	2817	2432	1	0.01	0.01	31	20.25	262.75	1208.5	3.5	0.01	0.01
Cb29711137	6850	568.25	0.01	4756.25	1782.5	0.5	10.75	0.01	16.75	0.75	199.5	648	0.01	0.01	4.5
Cb29711138	8440.25	421.5	0.01	7411.75	4034	0.01	8	451.5	83.75	209.25	730.5	1442.5	6.75	819.25	0.25
Cb29711179	6339	155.75	149.75	3224	1390.25	11	0.01	0.01	6.75	6.5	0.01	1130	68	0.01	3
Cb29711208	5507.25	52.75	52.75	4024	2678.5	0.01	0.01	0.01	7.75	3	20	1426	9.5	309	12.5
Cb29711244	4505.5	255.25	321.75	2700.75	1437	0.01	0.01	0.01	9.5	1.75	114.25	1318.25	68	167.5	8.5
Cb29711708	8597.25	569	18.75	6077.5	2433.75	0.01	0.01	289.75	191.75	58	512	1578.25	38.5	0.01	0.01
Cb29711756	3103.75	73	0.01	2384.5	1178.5	3	0.01	255.5	1	16	45.5	462	39.25	0.01	13
Cb29711822	4417.75	443	95.25	4152	2548.75	1.5	0.01	330	25.75	63.75	319.25	1403.25	11	155.75	0.01
Cb29711887	7521	631.5	0.01	5697	1754	0.5	0.01	0.01	11	17	91.5	761.5	0.01	0.01	10.75
Cb29711967	6580.5	2201.25	6844.5	5421.25	4786.5	280	5175.25	11930.8	1122.25	296.5	1639.5	3871.25	2195	11427	849.5
Cb29711978	7572	567.5	0.01	6070.5	3474	0.5	10.5	66.75	0.01	8	429.5	1537.75	0.01	0.01	0.01
Cc613401	6517.75	1427.5	715.75	4092	1719.5	9	0.01	21387.8	227.25	7.75	388	2105.75	303	929.5	197.5
Cc613430	6422.5	669.25	14.25	4461	3421.25	0.01	5	194.5	36.5	30.5	427	956	118	196.75	0.01
Cc26960575	222.25	10.75	0.01	2535.25	1330	0.01	0.01	202.5	5.5	4	102	943.25	62	959.75	8.25
Cc26960751	103.5	54.25	422.75	1831.25	646.25	0.01	202.75	1041	0.01	1	122.75	420.75	4.5	1331.5	55.25
Cc26960939	765	89.25	136.5	2048	556	1.5	301.5	412.75	0.01	1.5	103.75	487.25	97.75	1040.5	1.25
Cc26961025	73.5	76.5	99.75	602	750.25	0.01	20	353.75	0.01	4.5	66.25	562.5	16	567.5	0.01
Cc26961047	127.5	23262	0.01	2454.5	1608.5	0.01	0.01	141	6.25	0.01	243.75	1179.5	2	42	22.5
Cc26961122	96	182	292.5	1368.75	634.75	0.01	37.5	756.75	5.5	7	95.75	727.25	6.75	1191.75	3.5
Cc26961230	6606.75	490.75	0.01	3626	1969.5	0.01	30.5	127	14.75	0.01	378.75	954.25	164.25	0.01	7.5
Cc26961281	6959.25	221	0.01	2898.5	1933	0.01	0.01	0.01	145.5	9	255.5	751.5	12.5	0.01	0.01
Cc26961324	6242.25	305.5	361.5	4715	2266.75	0.5	29.25	1353.75	7.5	119.75	205.25	1657	62	1765.5	21.5
Cc26961521	3386.5	1292	1138.5	4283	2578.75	44.25	524.25	1231.5	183.75	394.75	828.5	2991	550.5	1170.5	229.75
Cc26961622	5534.5	788.25	740.75	2533	2480.25	1	291	557.75	120.25	21.5	521	1588.75	468.5	659.25	100
Cc26962139	6898.75	669.25	646.25	3647.25	2166	0.01	27.75	575	169.75	7.75	193	1612.25	12.25	248.5	1
Cc26962867	6105	168.25	124	5246.75	2313.25	7	1.5	1142	0.01	5.5	114.5	1406.25	7.5	1291.75	14.5
Cc26962894	4115.25	33	55.75	4456	1387.5	0.01	0.01	0.01	11	52.5	297	1032.75	16.75	209	25.5
Cc26963262	6754.25	174	282.5	2923	1484.25	1.5	368.5	1174.5	7.5	4.75	436.5	799	435.75	1787	16.25
Cc26963561	6194.25	511.5	185.75	3518.5	2781	0.01	67.25	1210.75	122	26	122	823	16	1141.75	7.25
Cc26963605	6993	355.5	8.25	4944.5	1607.75	0.01	0.01	1305.5	0.01	7	46.25	1828.25	30	1113.5	4
Cc26963715	4375.5	458.5	41.5	3840.5	1656.25	0.01	20.25	1200	0.01	14	218.5	1491	16.25	466.75	8.5
Cc336100035	5024	287.25	0.01	3635.5	1430	1.5	5.5	254	33.5	0.01	7.75	1072	16.5	192.25	10.25
Cc336100038	4331	7		3106	1512	0.01	249.75	896.5	1	0.01	50	880	15.75	386	2.25
Cc336100040	4893.75	150.5	96	3426	1293.75	7.5	0.01	0.01	3	0.01	57	1082.25	41.5	0.01	0.01
Cc336100049	5232	107.25	551.75	3826.25	1274.5	0.5	24.5	607.5	41.75	0.01	22.5	904.5	150	947	1.25
Cc336100370	3915.25	10.75	0.01	2259.5	1246.75	0.01	0.01	231	16.5	4.75	16	697.75	6.5	0.01	37
Cc336100457	3864.25	0.01		1528	1063	7	0.01	579	0.01	0.01	18.5	697.75	50	332.75	4.5
Cc336100460	3358.75	10.5	28.75	2545.25	1404.5	0.01	0.01	538	0.01	1	24.5	721.5	0.25	276	6.5
Cc336100740	1895.75	2.25	333.25	1717.25	731	1	15.75	557	1.25	0.01	22.5	527	5.5	660.75	0.01
Cc336100935	3417.5	87.5	275	2724	1145.75	0.01	69.5	459.25	0.75	0.01	31.5	588.75	3.75	823	0.01
Cc336100937	2983	4.25	375	2782	1235.5	0.01	2.5	375	1.5	1.5	13.5	408	41.75	762.75	2.75
Cc336100939	2901.5	0.01	0.01	2644.75	891	0.01	0.01	0.01	14	0.01	0.01	653	54	0.01	13.25
Cc336100940	3460	10.25	0.01	3061	748	0.01	0.01	141.5	6	0.01	268	568.25	19.5	246	1
Cc336100952	1529.25	148	171.75	714.75	625	1	27.5	385.25	11	10.5	13.5	1042.25	0.01	585.5	0.01
Cc61343129	5081	215	149.25	3344.25	1537.5	0.5	0.01	565.75	16.5	0.5	111.75	1022.75	0.01	203	11.5
Cc61343135	5170.25	273.75	217	2944.25	2083	2	136.5	618.5	18.75	0.01	20	1232.75	15.5	526.75	45.75
Cc61343136	5614	57	349.75	5250.5	2163	3	187.5	476.25	183	0.01	81	1615.5	285	742	563
Cc61343140	4004.25	86	272.5	3156	796.25	0.5	173.75	224.5	41.75	0.01	20.75	716.5	4	644.25	9
Cc61343141	3025.25	51.5	93	2276.5	1234.5	0.01	0.01	6.25	3.5	1	5	368.75	0.25	86.5	0.01
Cc61343142	4899.25	8.5	551	3042.5	2059	1	15.75	680.75	14.5	0.01	80.5	581	0.01	551.5	51.75
Cd29351262	6425.75	234.5	0.01	3624.5	1879.5	0.5	0.01	9.5	57.5	42.25	151.5	1549	6.5	0.01	8
Cd06300344	3819.5	1	4	2748	1295.25	0.01	0.01	532.75	8	43.75	0.01	520.75	19.25	693	0.01
Cd06300363	2466	6.75	0.01	1873.25	1083.75	0.01	0.01	0.01	0.01	0.01	10.5	324	0.01	0.01	14.5
Cd06300365	2356.75	8.25	0.01	3354	948.5	0.01	0.01	0.01	0.5	0.01	11.25	255.25	30.25	0.01	12.5
Cd06300434	2773.75	324.75	1629.25	561.25	978.5	0.01	405.25	1980.75	14	15.5	154.5	843	26	1808	3.5
Cd06300456	1117.5	496	0.01	3135.75	1769	0.75	6.5	291	0.01	57	69.75	1277.5	0.01	281	111.75
Cd06300458	133.75	74.5	0.01	1828	930	0.01	0.01	764.5	21.75	131	6	698	15	288.25	7
Cd06300470	700.5	0.01	223.25	2854.5	1283	1	7.5	38	1	9.5	47	830	10.75	499	5.25
Cd06300479	3204.25	151	0.01	1784.25	749.5	0.5	0.01	7.5	24	5	76	1006.25	23.25	0.01	0.01
Cd06300480	932.5	17.5	72	2845	881.5	0.01	0.01	649.75	5	24	0.01	1205.75	26.5	331	11.5
Cd06300488	278.25	348.25	0.01	2640.5	1578.5	0.01	0.01	393	42.25	0.01	48.75	845.25	14	462.5	1.75
Cd06300527	618	29.75	0.01	1995.5	1185.75	0.01	0.01	0.01	21.75	62	21.25	897.5	2	0.01	2.75
Cd06300548	5093	17.75	0.01	2632.25	1270.5	1	6.75	0.01	25	0.01	203.25	342	10	0.01	0.01
Cd06300630	6732.75	578.75	9	5147	2590	0.01	12	546.25	3.25	81.75	238.5	611	22	695	1.25
Cd06300646	6097	272.5	2	4131.75	1824.75	35.5	0.01	1061.25	113.5	8	295.5	964.75	24.75	15	0.5
Cd06300655	3823.5	581.5	0.01	4681.25	2915.5	0.5	0.5	14.5	11.25	13.25	411.5	1119.5	67.75	0.01	0.25
Cd06300660a	6228	240.25	0.75	4026	2326.75	0.01	0.01	0.01	2	4	511.5	681.75	13	0.01	0.25
Cd06300660b	6080.75	348.5	0.01	4478.25	2117.5	4.75	0.01	0.01	20	65.5	116.5	906.25	10.25	0.01	10.25
Cd06300660d	6412.5	360	0.01	4080	1175.5	0.01	0.01	0.01	188.75	59.25	461.5	1097.5	17.5	0.01	0.01
Cd06300660e	3282.5	184.75	0.01	2425.75	1306.75	0.5	0.01	0.01	33.5	0.01	282.5	493.25	22.25	0.01	4
Cd06300660f	5632.25	390.75	0.01	3655.75	1136.5	0.01	0.01	0.01	6	0.01	294.25	605	33	0.01	0.25
Cd06300660g	4609.75	176.5	0.01	2491	1435.5	0.5	0.01	0.01	87.75	8.25	110	991.5	11.75	0.01	0.01
Cd06300663a	4672.5	530	0.01	2387.75	1406.5	0.01	0.01	0.01	25.5	7	180.5	1143.25	7.5	0.01	51.5
Cd06300663b	3182.25	212	0.01	1631.25	834.25	0.01	4.5	0.01	0.01	10.5	14.25	655	0.01	147.5	3.5
Cd06300663c	4438.25	53.5	0.01	1544	1298.5	1	0.01	0.01	4.5	1.5	42.5	216.25	10.25	0.01	14.5
Cd06300663d	5270.25	553.5	8	4136	2204.25	0.01	0.01	0.01	0.01	11.5	461	1318	0.01	412	9.5
Cd06300663f	5375	417.75	0.01	3259.75	1113.5	0.01	4	0.01	4	37	96.25	1477.25	2	0.01	0.25
Cd06300663g	3643.5	443.5	0.01	2492.5	1592	6.75	0.01	0.01	7	6.25	164.5	1091.5	0.25	0.01	3.5
Cd06300663h	4733.75	230	0.01	3462.5	1555.5	0.5	0.01	0.01	7	0.01	90.75	561	4	0.01	7.25
Cd06300665	4113.25	204.5	0.01	1589.75	1509.5	0.5	0.01	0.01	38.75	37	245.75	1055.25	3.5	0.01	5
Cd06300666	3902.75	543.5	0.01	3335.25	2212.75	0.01	0.01	0.01	5	16.5	320.25	1663.5	3	0.01	8
Cd06300781	3135	237.25	0.01	1892.75	832	1.5	0.01	467	0.25	1	209	912	9.5	161.75	11.75
Cd06300823	3087	88.25	0.01	2764.5	1430.75	0.01	0.01	0.01	0.01	0.5	68.75	506.75	4	0.01	2.25
Cd06300824	4901	378.75	0.01	3371.25	1502.5	0.01	0.01	0.01	0.01	0.01	465.5	1401	4	0.01	21.5
Cd06300829	4338.5	602.5	0.01	2328.5	1300	0.01	90.25	101.5	3	10	125	1392.5	7.5	0.01	0.01
Cd06300985	3187.5	371.5	8	1467.75	1119.5	0.5	0.01	0.01	2.5	0.01	88.5	298.75	12.5	0.01	9.75
Cd06301095	3393.75	170.75	0.01	2668	754.5	0.01	0.01	0.01	7	0.25	3.25	855.25	4.25	0.01	5
Cd06301096	3541	319	0.01	1266	433	0.01	0.01	0.01	0.01	5.5	4.75	624.5	20	219.25	3
Cd06301148	4007.25	144.25	0.01	2346.25	1158	0.01	0.01	0.01	5.5	0.01	0.01	1045	0.01	0.01	5.5
Cd06301229	3115.5	233.5	0.01	1622	1186.5	0.01	4	145	10.5	3	18	686.5	5.5	551.25	1
Cd06301240	4210.5	7	672	2216.75	876.25	0.01	12	627.5	0.25	5.5	12.5	743.5	9	612.5	10.25
Cd06301289	4411.25	266.75	148.5	1479.5	648	0.5	0.01	387.5	1	2	24.75	1007	3.25	0.01	0.5
Cd06301350	5551	491.5	70.25	3216	1464.75	0.5	0.01	42.25	6.5	0.01	9.25	874.75	21	162	2.5
Cd06301351	3374.5	44.25	0.01	2290	1200	0.01	0.01	0.01	1	8.25	53	337	1	0.01	0.01
Cd06301418	4781	47	0.01	1827	976.5	0.01	0.01	42.75	0.01	0.01	10.75	1087	0.01	0.01	0.01
Cd06301506	5514.25	452	86.5	2085	731.75	1.5	0.01	0.01	3	1	12.5	1045	3.25	0.01	70
Cd06301541	6839	4	0.01	2579.5	1374.75	0.01	0.01	0.01	7.25	6.5	124	1040.5	24	0.01	2
Cd06301546	2457.5	2.25	0.01	2566.5	1495.75	0.01	0.01	0.01	91.5	3.75	7.25	1040.75	0.01	0.01	1
Cd06301626	6021.75	231.5	188.25	1883.5	1007	0.01	0.01	59.25	4	15	6.5	1210.5	9.75	137	0.01
Cd06301631	5037	463	39.75	1679	1404	0.01	5.25	0.01	2.25	1	99.75	666.5	6.5	0.01	5.5
Cd06301634	4879	181.75	0.01	1932.5	1049.75	0.01	0.01	0.01	1.5	0.5	41.5	675	22.75	0.01	6.5
Cd06301635	4330	133	447.25	2906.5	1319.75	1	104.75	1242.5	1.75	1.25	254.5	779.5	157	594.5	0.01
Cd06301636	4052.5	410.5	111.25	3267	1714.5	6.5	151	766.25	0.01	0.01	12.5	964.5	3.5	163.5	9.5
Cd06301639	5110.75	131.75		4387	1586	0.01	11.75	0.01	4.25	9.25	59.25	1117.25	3.25	159.5	0.01
Cd06301652	6261.5	26.75	0.01	3723.5	1222	0.01	0.01	529	0.01	0.01	104.25	1110.5	38.75	762	70
Cd06301655	4655.5	192.5	24	3463	1526.75	0.01	0.01	250.75	0.01	17.5	42	621	106.75	577	0.01
Cd06301799	5423.5	337.25	421.75	2968	1243	0.01	135	491	9.75	0.75	22.5	1163.25	1	1042.75	15.25
Cd06301809	4719.25	110.25	200.75	3792.25	1102	0.5	0.01	74.5	0.01	0.25	30	956.25	3.5	368.25	4.25
Cd06301908	7121.5	204.5	48	3853.5	1441.25	0.01	0.01	488.5	0.01	0.01	179.25	1321.75	118	123.5	53.5
Cd06301915	5516.5	30	252.25	3398.5	1677	0.01	19	315	5.5	0.01	46.75	1297	6	672	101.75
Cd06301921	5314.75	2.5	0.01	3469.25	1358	0.5	0.01	113	3.25	4.75	125.25	915.5	0.01	0.01	0.01
Cd06302003	2925.5	7	0.01	1468.25	873.5	0.01	5.5	0.01	8.75	1	100.5	264	3	0.01	10.75
Cd06302407	2910	1.5	520.25	2130.75	1231.5	0.01	23.75	628.5	0.01	0.01	5.75	414.5	4.5	1197	1
Cd06302408	1695.5	9	0.01	1423.25	274.75	5.5	0.01	0.01	4	7.5	66.75	532	0.5	106	15.25
Cd06302593	3890.5	36.75	0.01	3301	1524.5	0.01	46		0.01	0.01	59.25	616.5	1	0.01	0.01
Cd06302669	3563.75	57.75	314	2009.25	1014.75	0.01	27.5	66.5	0.01	1.5	16.25	421.5	1.75	162.5	0.01
Cd06302769	3125.75	38	252	1753.5	1079.75	0.01	7.5	198.25	0.01	0.75	9	451.5	19.75	256.75	2.5
Cd06302874	2735.75	35.5	376.25	3830.5	553.25	0.5	282.75	333	2	2.75	80.5	694	17.5	1025	4.25
Cd06302886	2139.75	250.25	65.5	2067.5	1114	0.25	0.01	186	59	23	77.75	1149.5	1	0.01	1.25
Cd06303196	998.5	0.01	0.01	1803	992	0.01	11.5	0.01	1.5	67.25	31.25	943.75	9.25	0.01	0.5
Cd06303198	411.75	80.5	0.01	2263.5	925.5	0.01	0.01	0.01	0.5	29.5	10	979.5	7.5	0.01	10.5
Cd06303207	767	83.75	378.75	3490.75	1020	0.5	16.25	951.5	6.25	0.75	12.5	1085	35.25	243.25	32.75
Cd06303217	2982.75	299	108.75	1993.5	796.25	0.01	151.5	247.25	3	11.75	280.5	1712.5	10.5	919.75	17.75
Cd06303361	872.5	5.5	0.01	1678.75	1338	0.01	0.01	269	1.75	19.75	0.01	1577.75	105	0.01	16.75
Cd06303611	306	240	120.75	1952.5	1102	0.01	0.01	913	108	1	0.5	1083.5	5.5	935	0.01
Cd06303612	14	15	279	4794	1216	0.01	167	1046.5	1	17	1	1363.5	257.5	429.75	19
Cd06303651	5563	66.5	106	3256.5	1641.5	0.01	37.5	1169	22.75	14.5	123.5	653	3.25	24.25	0.01
Cd29350222	5082.75	56.5	52.75	3456.5	864.75	0.01	0.01	0.01	35	0.01	12	757.5	0.01	0.01	4.5
Cd29350272	2091.5	22	113.75	1988.5	1067.5	0.01	0.01	326.5	1.5	2	161.5	820.25	6.75	22	15
Cd29350436	5132.25	16.75	227.75	3610	1401.5	1	280.75	1043.25	38.5	5	0.01	628.75	14	724.5	3.25
Cd29350472	3465.5	1.5	0.01	1531	289.25	0.01	2.75	127.25	0.01	0.01	4	544.5	8.5	0.01	0.01
Cd29350619	3579	63.5	0.01	2080.5	1017.75	0.5	0.01	0.01	4.75	1	1.5	495	0.25	0.01	0.25
Cd29350753	4948	140.25	4	2931.5	1559	0.01	0.01	667	0.01	15	135.5	1226.5	5.25	0.01	8.5
Cd29350852	4105.75	125	85.25	3978	1846.5	5.5	280.5	240	1	0.01	4.25	911.25	7.75	588	4.75
Cd29350936	2816.5	96.75	58.5	2449.25	1062.75	0.01	9	71.25	2.5	0.01	8	742.75	0.01	0.01	38
Cd29350965	3720	339	13.75	1902.25	1121	0.01	11.25	546.5	4	0.01	125.75	1914.75	15.5	1026	8.25
Cd29350988	3631.25	50.5	0.01	1831.5	715	0.01	0.01	27.75	0.01	0.01	14.75	312	6.75	3.25	0.5
Cd29351180	3022.25	4	0.01	2118.25	1103.75	1	0.01	0.01	6.25	0.01	7	191.25	0.01	0.01	0.01
Cd29351532	3681.25	19	370	2692	1741	0.75	0.01	523.5	1.5	0.01	14.5	1300.25	55	645.75	15.25
Cd29351729	3469.5	1.75	0.01	3093.5	364	0.01	0.01	74	1	28.5	17	763.5	8.75	0.01	1.5
Cd29351752	1382.75	88.5	0.01	673.75	92.25	0.5	0.01	18	0.01	2.5	239.5	481	8.75	0.01	0.01
Cd29352337	283.25	75.75	0.01	9896.75	810	1.5	0.01	0.01	0.5	7	5.25	994.25	5	0.01	47.75
Ce43691675	2529.25	201.75	0.01	2599.25	974.5	0.01	0.01	0.01	10	5.75	108.5	820	1.5	0.01	1
Ce43690730	2561.5	1163	2736.75	4134.25	3499.5	317.5	1528.75	3557.25	128.5	353	1090	2591.5	1101.5	3111.5	498.25
Ce43690875	3285.5	505	85.5	1997.5	974	0.01	0.01	1107	9.75	0.01	8	965.5	1.5	836	12.5
Ce43690878	3790	100	49.75	2143.5	1289	0.01	0.5	163	0.01	9	39.25	436.75	0.01	0.01	0.01
Ce43691172	960	501	1305	4457.5	2587	29.5	666.5	1866.25	102.5	489	864	2217.5	897	2237.5	414.5
Ce43691191	1695.25	85	315	912.5	354.25	1	104.75	765.5	12	4.75	36	799	2.75	625	13.75
Ce43691812	4.75	29.75	17.5	1257.75	463.75	0.01	12	156.75	1	0.01	32.5	1245.5	0.01	0.01	0.01
Ce43692531	5111	69.25	0.75	2507	1615.25	0.01	0.01	0.01	0.01	6	113	1292.75	0.01	0.01	0.01
Ce43692608	3293	442.5	0.01	2056.5	1233	0.01	0.01	0.01	2	25.25	146.5	1406.5	0.25	0.01	5.75
Ce43692678	1402.5	370.75	1499.5	2767.5	2160.5	23	652	1766.5	0.01	247.5	489.75	1592	305.5	1599	124.25
Ce43692851	2633.25	450	0.25	1662.75	1588.25	0.01	0.01	0.01	1	3.5	0.01	991	16.75	0.01	2
Cf5061550	4126.75	3.25	0.01	3635.25	1729	0.01	0.01	0.01	0.01	0.5	0.5	508.25	3.25	0.01	0.5
Cg34500228	20.5	84	431.5	1819.25	837	0.5	0.01	0.01	0.01	0.5	0.01	294.75	11	0.01	0.5
Cg34500232	10574.2	2932.25	2667.75	6895	7332.5	1174	2205.5	3616.5	1481.75	1263.5	3789	5637.25	3324	4310.5	1934
Cg34500258	2989.5	19	0.01	1896.25	646.25	0.5	0.01	0.01	0.5	3	40.25	842.75	1.5	0.01	0.01
Cg34500599	6579.5	654.5	328.75	3352.25	3032.75	0.01	0.01	1375.75	14.5	42	664.75	1452	517.25	1259.5	20.5
Cg34500887	6037.25	1166.75	1282.5	5004.75	2847.5	6.75	327.75	2276.25	325	5.5	1012.25	1950.5	200	1529.75	98
Cg34501049	3892.75	346.5	0.01	1377.75	989.5	0.01	0.01	909.25	2.5	1.5	100.5	1034.5	4.5	265.5	162
Cg34501453	3317.75	97	0.01	2248.5	1558.75	0.01	0.01	360.5	0.01	1	94.5	791	14.5	575.25	8.75
Cg34501458	3020.5	102	0.01	2095	1280.5	0.5	0.01	320	0.01	0.5	34.5	168.5	0.01	290.5	9.75
Cg34501895	2618.5	0.01	20.25	1580.5	820	0.5	0.01	255.5	0.01	0.01	0.01	616.5	11	94.75	6
Cg34501907	3607.5	280	0.01	4472	2160.5	0.01	0.01	0.01	72	4.5	224	1070.75	117.5	0.01	11.75
Cg34502065	5533	261	0.01	2784.75	2158.25	0.01	0.01	0.01	9.5	0.01	64.5	1004.5	6.5	0.01	5.5
Cg34502178	3311	172.25	690	2103.25	1340.75	0.01	117	857.5	12	0.01	17.25	871.5	2.25	231.75	0.01
Cg34502331	3055.75	307.5	0.01	2734	1036.5	0.01	0.01	567.25	0.01	7.5	11.5	900	6.5	0.01	105.5
Cg34502680	5463	666.5	0.01	3525.5	2777.5	0.75	14.25	717.75	7.25	28.5	54.5	942	463.25	620	5
Cg34502982	2442	65.25	211	2328.75	1031	0.01	0.01	343.5	8.5	0.25	132.75	611	0.01	528.5	10.75
Cj21630020c	5393	0.01	212	4244	1101.5	1.5	0.01	268.5	2.5	0.5	8.5	1124.25	10	1306.5	3.5
Cj21630078c	3906	111.5	0.01	3295	1119.75	0.01	0.01	429.25	8	0.5	25.5	880	3	0.01	8.75
Cj21630079c	3936.75	7.5	237.5	3186.5	1598.5	0.5	10.75	165.75	104.25	0.01	127.25	818.5	10	275.25	1
Cj21630169	11652	0.25	169.75	4975.5	1842	1	0.01	661.5	0.01	0.01	38	819.75	10	805	1
Cj21630334	3110.5	1	507.5	3832.75	1119	0.01	338.5	663	0.01	0.01	138.5	1068.5	48.5	1340	62.25
Cj21630366c	821.75	108	4.5	350.75	457	0.01	0.01	553	9.75	3	0.01	551.5	62	746	2.5
Cj21630596	4920	86.25	0.01	0.01	1389.5	0.01	0.01	0.01	0.01	0.01	0.01	746	3.5	23	11
Cj21630778	1696	3.25		2350.5	1875.25	0.01	19	455.25	3	9.25	28.25	1041	11.75	1557	11
Cj21630779	733.5	4.5	523.5	1929	837.5	0.01	38.5	408.5	1.25	4	13.25	811	6	693.75	0.01
Cj21630914c	858.25	100	13	506	495.75	0.5	0.01	514.25	3	11	51.25	584.75	1.5	85.5	5.25
Cj21630922c	1465.75	21.5	153.75	4047.25	1285.75	0.01	84.5	411.75	0.01	4	73	458.75	9	1283.25	99.5
Cj21630977	1063	23	148	2629	1350.5	0.01	125	1042.25	0.01	0.01	233.25	720.5	31	1334.5	27.5
Cj21631126c	744	1.5	68.25	1609	687.75	0.01	0.01	501.75	0.01	0.01	0.01	473.25	9.75	0.01	0.01
Cj21631478c	7247.5	96	573.5	4355.75	1983.5	0.01	0.01	1574	7.5	0.01	441.5	988.5	2.75	1807.25	3
Cj50120005	2504.75	225.5	142.5	3269.5	2584.75	1.5	45.5	550	37.25	146.75	21	1534.25	225.75	3075	11.25
Cj21630183	5519.5	452.75	152.5	3548.75	1486.75	1	0.01	410.5	4.25	10	151.5	1135	1.5	527	49.5
Cj21631031	4334.75	2	200.25	2191	1558	0.01	45.25	847	1	0.01	0.01	673	0.01	1237.25	0.01
Cj21631032	4977	60.75	0.01	2351.5	1257	1.25	64.5	656.75	0.01	0.01	13.25	910	0.75	142	8
Cj21631187c	4819.25	49.25	53.5	1426.25	1184.75	0.5	0.01	389	1	0.5	14	1065.5	12.75	392.75	4.25
Cj21631257c	5215.25	23	0.01	2824.25	1222	0.01	0.01	357.75	5	5	50	768.5	1	0.01	1.25
Cj21631371			121.75				0.01	592.25						225.5
Cj21631375	4321.25	28.5	11.75	2496.5	1277.5	0.01	0.01	0.01	0.01	1	5.25	669	0.75	376.25	4
Cj21631687	5661	411.25	0.01	3578.5	1799	0.01	38	105.75	0.01	9	256.5	1483.75	58.5	596.25	17
Cj39120034	5217.25	107	0.01	3649	1576.5	0.01	0.01	0.01	4.5	0.01	50.5	939	20.25	0.01	131
Cj39120175	5158.5	348	288.5	3268	1228.75	0.01	0.01	669.75	5.5	3.5	51	936	13.5	715.25	29.25
Cj39120354	3089.25	36.75	291.75	3941.75	1337.25	0.5	476.5	1033.75	77	0.01	18	844	10.75	1593.25	4.5
Cj39120414	5753.5	202	72.25	3013.75	2510	0.5	0.01	414.75	9.5	1	0.25	1082	70	228.75	38.5
Cj39120416	3891	150.5	35.25	3595.75	1347.75	0.5	0.01	507.5	3	3.5	126	1133	0.25	508.5	0.01
Cj39120691	4266.5	7	0.01	2974.25	1126	0.01	37	243	0.01	40.5	29.75	678.25	1.25	54.5	0.01
Cj39120783	4939.5	109	24.25	3412.5	1432	0.01	0.01	120	2.75	0.01	12.5	1079	0.25	209	22
Cj39120837	7132.75	222.25	259	3295.75	2395.75	2.5	0.01	215.25	0.5	0.5	74	1738.5	0.01	332.5	67
Cj39121291	4400.5	125.5	282	1880	1638	0.01	0.01	201.25	1	0.5	2.25	953.5	8.5	748.5	1
Cj39121295	5766	60.25	206	3577.25	1474.5	0.75	1.5	419.25	20	2	403.25	843.75	8	721.25	15
Cj39121308	3669.5	272	63.75	3759.5	1558.5	3.75	0.75	322.25	5.5	1.25	93	473.25	5.75	0.01	45.25
Cj39121389	6122.75	175.25	126	3700.25	1917	0.01	0.01	169.25	4.5	7.75	187.5	1153.75	1.5	1180	0.01
Cj39121520	4633.75	37	426.75	3389.5	2266	4	0.01	552.25	182.5	0.01	68	1077.5	28.25	549.25	87
Cj39121521	6954	157.5	0.01	3926.5	2411	0.01	0.01	0.01	0.25	8.5	109.5	838	5.5	0.01	3.5
Cj39121526	5650.5	37.5	161	3623.5	1304.5	0.01	0.01	189	5	0.01	55	890	12.5	16.25	2.25
Cj39121528	6758.75	113.75	0.01	3593.5	3374.5	0.01	3.25	221.5	0.75	0.01	236	1108.5	41.5	477.5	165.75
Cj39121732	4653	61.25	386.5	4237.75	1615.75	0.01	0.01	216.25	12.5	5	53.75	1405	9.75	243.25	0.01
Cj39121733	4571.75	139	109	3623	1542.5	0.01	11.5	0.01	27	8.5	59.5	808.5	0.01	407.5	16
Cj501210002	3431.5	10.75	84.75	2542.25	1520.5	0.5	0.01	172.25	35	5.5	0.75	680.5	4.75	371.5	0.01
Cj501210003	4000.75	7.75	208.5	2988	1079	0.01	89.25	1076.5	3.5	0.5	0.01	770.5	74	987.5	15.5
Cj501210006	1143.5	289	206	983.25	957	0.5	0.01	233	8.75	29	59.25	858.5	0.5	0.01	8.5
Cj501210053	59.25	324.75	123	1133	1363.75	0.01	0.01	437	22.5	0.01	0.5	732.75	10.5	314.75	15
Cjej2163Cj0077c	4436.5	236.5	0.01	2798.5	1645	0.01	0.01	187	0.01	18	61.5	1169.75	0.25	271.75	27
Cjej2163Cj0205	1998.5	115	0.01	1649.75	1695.5	1.5	0.01	841	0.01	0.5	14	403.5	0.5	616.75	2.5
Cjej2163Cj1234	4299.5	38	527	1725.5	665.5	0.75	0.01	1521	7.5	2	70.75	1160.75	6	169	123.5
Cm26200043	3623	319	145.5	1879.25	1122	0.01	0.01	0.01	0.75	11	80.5	974	5	0.01	0.01
Cm26200045	6159.75	126.5	0.01	3103.5	1478	0.01	1.25	638.5	13.25	9.5	346.5	735.5	99	563	3
Cm26200249	6074.5	279.75	6.5	3323.75	2732	0.01	0.01	0.01	4.75	0.01	0.01	1186.5	114.5	0.01	2
Cm26200364	4393.5	259.5	0.01	3516.25	1703	1	0.01	0.01	57.5	6.5	116	1239.5	124.5	0.01	1.5
Cm26200365	2640.25	2.25	0.01	2083.25	1236.5	0.01	0.01	0.01	0.01	11.75	107.5	1062	4	0.01	5.75
Cm26200437	6562.5	791	246.25	3027.5	1731.5	0.01	0.01	165.75	9.25	0.25	158.75	612.75	0.01	0.01	15
Cm26200438	6508.75	346	38.5	11844	2351	0.01	0.01	0.01	3	3	156	769.5	9.25	46.75	0.01
Cm26200439	4874.5	328.5	22.25	3067.5	2108	3.75	39	275.5	0.01	12	151.75	1175	39	677.5	6
Cm26200706	3399.75	106.5	139.5	3944	2148.75	0.01	104	1205	22.5	5	137.75	1129.25	31.75	1111.5	0.25
Cm26200848	6326	430	0.01	3979	1416	0.01	0.01	0.01	7.5	9	111.5	362.25	29.25	0.01	3
Cm26200851	7708.25	155.5	0.01	4486.25	2189	0.5	98.25	143.75	35.25	26.75	98.5	831.5	10	115.75	7.75
Cm26200852	5804.5	546.5	0.01	3452.5	1626.75	1.5	0.01	0.01	5.5	1	59	1222.75	7	0.01	1.5
Cm26200853	3084.25	1031	2202.5	3434.25	1245.5	0.01	210.25	836.5	448.25	69	378.5	2143	116	119.75	117.25
Cp33660437	5924	393	0.01	4995.5	2087.25	0.01	16.5	188.75	0.01	29.75	36.75	1404.5	126.25	619.25	19
Cp33661354	3528.5	22.75	59.5	2204.25	1473	1.5	60	1313.5	0.01	10	211.5	1345.25	3	1402.75	0.01
Cp09220394	6784.75	317	0.01	3317.5	2079.75	1	0.01	0.01	4.25	43	177.25	776.25	170.5	0.01	2
Cp21790039	5448.75	300.5	33.75	3135	1973	0.75	88.25	783	2.75	3.75	6	412	150.75	106.5	1.5
Cp21790053	4465.5	186.5	0.01	3023.5	1968.25	0.01	0.01	0.01	153	9.25	15.5	868	0.5	0.01	7.25
Cp21790100	4679.25	528.25	0.01	2464.5	1863	0.01	0.01	0.01	67.25	0.75	27	1375	0.5	0.01	0.01
Cp21790105	2875.75	326.5	0.01	3325.25	1350.5	0.01	0.01	0.01	6.75	0.5	470	630.25	3	0.01	1.5
Cp21790244			0.01				0.01	392.25						529.25
Cp21790433	3316	43	132.25	1309	783	0.5	0.01	111.25	12	0.5	11.5	917.75	11.75	93.25	0.01
Cp21790434	5650.75	315.5	0.01	3740.5	1511.75	0.5	0.01	78.75	9.75	3	247	1156	5	0.01	12.25
Cp21790435	3670.25	234	0.01	3827.5	1426.5	0.01	10.25	298.75	76.5	1	239	922.5	3.5	845	0.5
Cp21790836	6452	480.75	18.25	2814	1548	0.01	0.01	539.5	0.25	91.25	35.5	570.25	1.25	638.5	0.01
Cp21790959	2951.25	111	0.01	1757	1085.5	0.01	19.5	524.75	0.75	0.5	1.5	824.5	0.01	0.01	3.75
Cp21791045	5020	197.5	0.01	2838.5	2088	0.01	0.01	4.75	8	0.01	84.25	1496.5	9	0.01	0.01
Cp21791046	4745.5	368.75	0.01	3061.25	1800.25	0.01	0.01	0.01	7.25	113	22	1321	0.01	0.01	6
Cp21791047	3437.75	433.5	0.01	2889.25	1315.5	0.5	0.01	0.01	22.75	6.75	208.5	1014.5	0.01	0.01	1.5
Cp21791048	5716.5	7.75	0.01	3219.25	2202.25	1	0.01	0.01	6.5	0.01	36.5	593	0.01	0.01	12.5
Cp21791060	4896.75	733.25	0.01	3595.5	1585.5	0.01	2	69.5	0.01	0.01	161	1106	7.5	0.01	0.01
Cp33660036	6394.5	52.5	312	5045.25	2480.5	0.01	15	566.75	48.5	7.5	57.5	1264	17.75	609	17
Cp33660101	2607	87.5	445.5	2769.5	853.25	0.01	0.01	328.25	2.25	3	160	508.75	0.5	189	0.01
Cp33660501	6669.5	1045.5	2.25	5497.5	2369.5	0.01	2.75	218.5	12.25	29	124.25	1743.5	0.01	422.25	5.75
Cp33660606	984	212	0.01	1004	413.25	0.75	0.01	386	46.25	11.5	0.01	1017.75	59	712	0.01
Cp33660838	793	59.75	324	3493.25	1163.75	1.5	78.75	933.5	11.5	2.75	6	1396.25	15.5	721.5	14.25
Cp33661184	3985	159	259.75	3038.5	1222.25	0.5	74.75	724	7.5	4.5	138	728.75	5.75	970.75	14.5
Cp33661186	5474.75	305.75		3532.5	1899.5	0.01	235	848.5	8.5	9.25	18.5	904.25	45.5	615	7.25
Cp33661238	221.5	11.25	0.01	2848	858.25	1		26.25	2.5	0.5	2	974	91.5	371.75	9.5
Cp33661258	5186	143	73.5	2001.75	1392	1	0.01	293	2	1	117.5	717.5	0.5	29	4
Cp33661604	6183.25	243.75	135	2849.5	1385.75	0.01	0.01	0.01	22.75	1.5	84	1439	12.75	0.01	5.25
Cp33661818	6115.5	65.75	20.75	2609	2575.5	1.5	0.01	1171.5	0.5	1	66	1014	13.5	978.5	9.5
Cp33661915	6724	23	0.01	4018.5	1900.5	1	8.75	74.5	16	0.01	451.75	1052.5	13.75	0.01	18.5
Cp33661962	5269	486.5	0.01	1270.5	1561	1	0.01	0.01	0.01	21.5	466	1286.5	13	0.01	18.5
Cp33662395	4920.75	120	45.5	2017.75	1121.5	7.5	33.5	848	9.5	1.5	97	832.5	0.01	566.25	15.75
Cp39100154	3548.75	13.25	0.01	3097.75	1368.75	0.75	1.75	0.01	3	0.01	101.25	824.75	7.25	0.01	9.75
Cp39100288	4806	30	99.5	2602	1304	0.01	0.01	395	19	0.5	259	1379	41	451.25	32
Cp39100361	3949	37	130	3331	1893.5	0.01	6.75	642.25	11	63.75	143	427.5	7.5	579.25	13.5
Cp39100483	3797.75	49.25	0.01	2512.25	1525.25	0.01	0.01	0.01	43.5	0.5	41.75	787.25	30.75	0.01	17.5
Cp39100501	4583.5	586.5	25.5	1921	1009	0.01	0.01	19.5	12	1	2	1151.5	20.5	0.01	0.01
Cp39100720	3322	74.25	0.01	2707.5	1362.75	0.5	0.01	0.01	43	1.5	7	715.75	1.25	46.5	16.75
Cp39100745	3247	0.01	0.01	2519.5	1717.75	0.01	0.01	0.01	22.25	2	87	31	54	0.01	0.01
Cp39100797	5313.5	0.5	0.01	2419.5	965.5	0.01	0.01	0.01	0.01	0.01	116.75	658	20.5	0.01	0.01
Cp39100954	4894	9.25	0.01	2770.75	1259.5	0.01	8	19.75	1.5	0.01	0.01	1166.5	26	0.01	7.5
Cp39101195	6097.25	167.75	381.75	3587.5	1789	0.01	4.75	342	1.5	3	78.25	1475	0.25	119.5	0.01
Cp39101223	4249.5	19	319.75	2749.25	1347.5	0.01	0.01	493	11.5	2.25	1	770	8.75	144.25	6.25
Cp39101235	3381.5	0.01	0.01	2047.25	1116	0.01	0.01	0.01	2	0.01	0.01	186.5	1	0.01	2
Cp39101344	3682	36	410.5	2920.75	1643.75	0.75	0.01	148	2	0.01	9.75	1329.75	7	506.5	10
Cp39101375	5534.5	87.25	71	4719.25	1779.25	1.5	0.01	335	1.25	0.01	271	1095.25	33.5	334.5	0.01
Cp39101411	3117	3.5	0.01	2691.5	1678	0.01	16.75	42.25	58.25	0.25	47.75	952.25	119.5	0.01	0.5
Cp39101414	3390.75	10.75	0.01	2334.25	1513	0.01	0.01	0.01	2.5	0.01	0.01	444	0.01	147.75	2.5
Cp39101848	2671.5	36	0.01	2954.75	988.25	0.01	0.01	0.01	6.5	0.5	0.25	496.75	32.25	0.01	0.5
Cp39101894	3616	0.01	27	2973.25	964.5	1	4	0.01	8.25	0.75	12.5	849.5	17.5	0.01	2.75
Cp39101961	2278	11	0.01	3293.75	665.75	0.5	0.01	40.75	5	0.25	0.01	748	0.01	0.01	19.75
Cp39102086	2200	17.5	0.01	2493.5	1133.75	0.01	0.01	57.25	20.5	0.01	6	1010.5	0.01	0.01	0.01
Cp39102384	2061.75	10.75	0.01	2732.25	894.75	0.5	2.5	0.01	5.5	0.01	12.25	487.5	1.5	0.01	5.5
Cp39102441	3853.5	8.5	1.5	2943	1301.75	0.75	0.01	0.01	71.75	0.01	5	608.25	24.5	184	5
Cp39102563	2785	8	0.01	2043.25	778	0.5	0.01	0.01	2.5	0.01	15.25	528.25	0.01	0.01	11.5
Cp39102619	5488.5	26.75	262	1587	1140.75	0.5	63.5	766.25	1.75	0.01	9.5	651.75	15	177	21.5
Cp39102667	3991	266	240.75	1673	920.75	1	0.01	513.75	1.5	0.01	9	906	43.75	0.01	0.01
Cp39102843	4283.25	342.5	36.25	2570	1431.25	0.01	0.01	110.5	0.01	20	9	749.5	0.01	0.01	0.01
Cp39102915	3582.5	114	0.01	2514	1706	0.01	0.01	422.5	9	0.5	0.01	702.75	5.25	117.75	14.25
Cp39103191	5084	139	0.01	1827.5	897.25	1	0.01	739.25	0.01	1.5	0.5	857	2	343.5	12.5
[truncated: 4,111 more rows]

## Sheet: Raw2
REPORTER	DE0115	DE0477	DE1404	DE0891	DE1150	DE1198	DE1256	DE0611	EG0204	EG0373	EG0395	EG0430	EG1007	EG1008	EG1009
Ba693210068	11001	9543.5	5271	9501.25	5438	638.5	4432	11013.5	3835.25	705.75	2124.75	13404.5	3338.5	8559.75	2294
blaampC	56630	39856.2	31520.8	63281.5	48224.2	9247	21940	36075.8	9965	11724.5	20051.2	50084.2	24711.5	36497.5	489.5
Bp63503218	4679	4993.5	2975.25	2290	3947	317.25	2544.25	8660	1650	499.5	1391.5	6150.5	2217.75	6404	2040
Bt76500837	7619.25	2320.25	4656.75	5261.25	4312.75	426.75	3029.75	8947.5	589	1442.75	2037.75	4790.5	1949	8878	13957.8
Cb29711967	6580.5	2201.25	5775.5	5421.25	4786.5	280	5175.25	11930.8	1122.25	296.5	1639.5	3871.25	2195	11427	11098.2
Cg34500232	10574.2	2932.25	6736	6895	7332.5	1174	2205.5	3616.5	1481.75	1263.5	3789	5637.25	3324	4310.5	5416.5
Cv50850766	7686.5	5958.5	5048	8311.25	3710	357	1714.75	10227.8	1804	448.5	1081.5	8345.25	2140	6725.75	35679.8
Ec09130543	13016.5	8838	8073.5	16827.8	13056.5	2677.75	10719.5	20715.2	1960.25	2427.5	5161.75	11800.8	4977.5	24989.5	67
Ec09130817	59324.5	35157.5	39681.8	64758.2	59579	12087	18399.2	36735.8	14938	12961.2	21950	49197.2	34033	43308	54
Ec26550250	65112	44311	46324.2	64424.2	65073	13527.5	25715	40117.5	13014.5	16143	26440	56286	41345	40356.2	488.5
Ec26552888	44854.5	30425.8	27734.8	50428.5	46009	7613.25	14675.8	27535.5	9921.25	10403.5	17398.2	45207.2	24744.5	34779.2	8165.5
Ec26553695	17330.5	6797.25	11301.2	17197.8	13177.8	3235	9872	16247	3364	3721.5	3986.5	15050.2	6905	18295	3227.5
Ec26950515	40459.8	25531.2	21482	43195.5	29036.5	6174.5	11276.5	22430.8	7420	6505.25	13532	30531	16524.8	23247	9653
Ec26950894	36391.5	29799.5	22963.8	53752.5	36534	7828	19495.5	40208.8	9941.25	9008.25	12631.2	37457.2	19601.2	40040.5	2
Ec26951446	46890.2	27565.5	30624	63819	51807.8	8253.75	15490.5	25901.2	9402.5	9594.75	15566.2	41982.5	30021.2	28555.8	30
Ec26951447	35682	18125.2	21857.8	34927.5	29625.2	6872.5	17327.8	32392	6971.5	7651	13611	31152.8	15001.5	35726	31050.2
Ec26951677	10124.2	5088.5	5447.75	5406.25	4898.25	461.5	2417	10351.8	1650.5	646.5	1639	7874.5	1978.5	7243	12154.8
Ec26952034	25359	11312.8	15810.2	24825.5	22167	5345	7986.75	19725.2	4410.25	5633.25	8725.75	23384.8	16036.5	22648	13231.2
Ec26952052	31247	23604.2	20365	36925.5	32801	4932.75	15644	34514.5	9830.5	7743.25	14053.5	37885	20709.8	32923.2	13407.2
Ec26952567	53193	32831.5	28486.5	64544.2	55769	11152.2	17251	31565	9094.25	11969.5	17159.8	41834.5	27225.5	33737.8	17336.5
Ec26953074	64471.5	57763.8	41556.8	64140.5	62212.5	11883.8	21074.8	29334	13440.5	14236	24574.8	61598.5	30368.5	36820.2	11297.8
Ec26953121	8307.25	5212.25	7408.25	6090.5	6503.25	1129.5	2267.5	9578.75	2040	760.5	1647.5	8550.5	2750.25	6358.5	26067.5
Ec26953147	30340.5	18746.5	16992	22264.8	25553	4931.25	14747.8	37623.5	5945.75	4083	7915	40106.2	11572.5	33831.5	17748.2
Ec26953246	56853	26623	28189	42815.5	49369	8673	5394.75	8868	8598.5	8971	16032.5	37699.5	18063.2	17243.5	15725.8
Ec26953332	7447.25	3100.75	5476.25	4970	4320	261.5	1097	6379.25	1273.5	457.5	1120.75	4680.75	1519	3582.25	10708.5
Ec26953385	13589.5	9903.75	9027	11859.2	10462.2	2557	5769.75	16496	2614.5	1848.5	3371.5	12126.2	4928.25	14147.8	3248.5
Ec26953547	25920.2	15998.2	16853.8	22849.2	18774.5	3009.5	12184.8	23940.5	5417	4321.75	7708.5	16919.8	8956.5	24933.2	9505.25
Ec26953548	28595.8	19941.2	19773	25776.8	31570.8	6200	17128.2	40745.5	8440.5	5359	11273	27816.8	15270.8	37684.2	10835.5
Ec26953687	40836.5	30815.5	27470	60902.8	41037.5	12418	17180	34816	11679.2	10466	15322.2	46222	25267	36412.2	942
Ec44310067	64841.2	42232.5	39800	64658.2	50327.5	10316.5	25678	46371.5	11554	12237.5	22768	44346.8	35082.5	48135.5	8781.5
Ec44310480	14018.5	4195.5	7500.25	7131.25	5870	954.5	3780.25	8882.5	1643.25	843	2539	6228.5	3604	11731.8	4757.5
Ec44310565	58904	38348	35909	62904	48586.2	11060	28559.2	41856.2	10663.5	11024.5	23269.8	51660	26756.2	50952.2	1131.5
Ec44310566	34234.2	20554.8	20813.5	26642.8	29095.8	5107.25	9501	26907	6026	4390.25	7859.75	27724.5	15823.5	22724.5	6163.75
Ec44310599	36004.2	25951	23363.8	25144.8	40584	6344.5	13478	22390.8	8211.5	7020	10860	28443.5	22455.5	23085.8	11.5
Ec44310927	14529.5	9244	7750.5	11523.8	13227.5	2890.25	13566.5	22707	3510.5	2370.75	3688.5	8515.5	5417.75	19840	13.75
Ec44311854	12572.5	6163.5	9711	10243	9845	2315	3423.25	10663	3617	1892.5	3962.5	12860.5	6699.75	10967	256.75
Ec44311951	63008	42266	44845.2	64874	65189.5	16289	18748.8	32179	12450.5	15303	24833.8	62650.8	46708.5	38157.5	31.25
Ec44311952	60908	33554.2	35385.5	58999	50700.2	8662.25	18181.5	35490.5	8749.5	11018.2	21107	40986.5	29696.2	37679	274
Ec44311953	54275	37679.8	34536.5	64927.5	63274	10063.2	17135.8	26245.5	9185	11494	20513.2	51725.8	25199.5	34132	12.25
Ec44311954	61126	28581.2	38251.2	65078.5	63616.2	11796.2	21922.2	26447.8	10273.8	15355	25204.8	58840.8	33358.8	42485	2
Ec44312057	17869.5	11019.2	11133	13117	16250.5	2932	6870.25	13205.5	4604	2710	4415.5	17833.5	7652.75	15876.5	121.5
Ec44312904	18512.5	11543.2	10068.8	12198.5	14967.5	2946	8133.75	16222.5	3739.75	2338.75	3438	12194.8	5404.25	17989	10914.8
Ec44313619	53774.5	38735.5	32989.5	62052	55399.8	10252.2	18771.5	20817	10807.8	15613.2	25775	50671	30510.2	26694.2	13500.8
Ec44313942	33377.2	23683	20953.5	38443.2	29194.5	5279.5	17270.5	30985.5	5835	6649.25	11139.8	24634.8	13923.5	30022.5	1697.25
Ec44314075	37306	34761.5	25045	50157.2	31860.5	4127.25	15558.5	19656.5	7531	6711	11136	31183.2	15173.5	23587.5	30324.2
Ec44314301	65052.8	48374.8	32294.5	37744.2	65133.5	11363	9106	11501.2	7598	8539.75	18737.2	49612.2	44116.5	17656.8	7714
Ec44314424	37611.5	29098	22946	54598.2	33070.5	8028.5	22798.8	38481.8	8995	8624.25	15200.5	39312.8	20068	40113	11350.8
Ec44314597	63605	39980.2	26951.2	50318	56386	8020.25	7220.5	14229	8094.25	7009.75	14135	32925.5	24200	16232.8	8894
Ec44314943	24515.2	22339.8	14300.5	32374.5	20550.5	4481.25	12764.8	17366.5	5111.5	4732	7935.25	22544.5	10606	21562	12758
Ec44315235	55399.5	41043.2	18032	52285.5	53919.5	4642	9925.75	8637.75	5932	6048	15674.8	25509.8	18153	7665.75	23942
Ec79460018	17750.2	11601.2	17465.5	23403	18761.2	4007.75	8939.5	16582.2	4756.5	5688	6740	21635	15536.2	17203.2	17104
Ec79460164	51214	40758.5	30311	64783	47773.2	8127.5	12810.8	24335.8	10096.2	9804.5	17072.2	39474.5	29226	23876.2	13470.5
Ec79460490	28822.2	18492.8	16867.5	31864.5	22240.2	2281.5	15319.2	31983.8	5042.75	5294	10897.8	26311	10816.2	30067.2	16984.5
Ec79460526	9860.5	12787.8	3733	12614.2	2982.5	1143	1752.75	5088	2366.25	1115.5	1172.75	22022	1118.75	5441.25	29818.2
Ec79460574	28114	16033	16779	31669.2	18286.8	4147.75	13186.5	29825.8	5303.5	4948.5	7444	23890.8	10447	29877.5	13179.8
Ec79460884	48896	46873.2	35941.2	57325	38371.5	6564.75	16995	23430.5	8436	7924	17225.2	32232.5	32082	24242.8	8515.5
Ec79461813	11492	7608	7061	11957.2	9261.25	1436.25	7922.5	17658.5	2858	2046.25	3905.25	12407.2	4953.25	16880.5	16435.8
Ec79463341	53602.5	35534.5	27428.2	64491.2	43395.8	12046.5	9092.25	9327.25	9905	9804	15058	43859.5	26981.5	16785.8	11179
Ec79463363	4143.25	868.25	3281	1101.25	1802	47.25	2904.75	5314.5	49.5	2	394.75	1935.25	852.75	5194	14586
Ec79463778	15441.5	13168.8	10524.5	9611.5	11506	2606.5	7068.75	16387.8	4794.75	2432.25	3872.5	15955.5	7008.25	17495.8	3598
Ec79463817	29478.2	15604.8	17392	32092	26381.2	8744	13320.5	25818	4997	6780.25	9105.75	20015.2	12110	32418	16833.5
Ec79464087	40464.5	20409	22027.2	45696.2	45632	10417.2	5910.5	9103.5	5917	8389	10685.5	38353	20581	11769	13947.2
Ec79464734	49700.8	18250.8	25208.2	64607.2	65026.5	10092	9605.25	12510	6934.25	11781.2	12645.8	54847	33407.2	18951.5	10136.5
Hi09070800	7595.5	6143	4114.5	7993	6321.25	389	1724	5696.5	2703.5	1202	954.75	8560.75	2300.5	3442.75	18043
Hi09070914	4338.25	1387	2397.75	5343	2817.75	1.25	47.5	984.25	247.75	76	342	2502	290.25	586.25	17243
lacZ	64517.5	41688	51699.5	64813	65160.5	12988.8	22288	34425.2	13079.5	17353	29885.2	63975.2	43236.8	37365.8	15574
M252519	65029.2	46556.2	42101.2	64848	64907	11724.5	19136.8	30963.8	13890.5	16441.8	24005.5	56693.2	37559	32555.8	2034.5
M252520	16196.5	9349.25	10438.5	13508	11079.5	2264.75	6869.5	20337.2	3058.25	2913.25	4999	11440	4517	16343.8	44.25
M2698S0030	5659.5	481.5	3527.5	5309.5	2966.75	0.01	7.25	1279.25	24.5	31.25	677.5	1436.5	17	1017	5037.25
M32920055	7105.75	2861	5120	3509.25	3260.5	713	860	5905.5	1467	272.5	1228.75	3517.75	2099.5	3087.25	13317.2
M34300083	65166.5	61944.5	30141.5	35701.5	62409.8	14749.8	13511.5	53999.5	20642.2	7778.25	18370.8	65281	56123.5	42320.8	56520.5
M34860008	5879	307	4732	14156	2229.5	0.01	0.01	841.5	2356.5	2065	3130.75	10105.8	3509.5	8029.75	9917
M4464005	6216.75	660.5	4469	4027.75	1954	1	35.25	1561.25	2128.75	1068.5	2472	10452	3523.75	8375	1760.75
M48400054	65101.8	60831.5	34645	64454.2	64993.2	17664.8	10807	64309	29363.2	13895.2	22146	65155	65347.2	41630	3461.25
M49390032	64764.2	49328.8	30864.8	36679	60551	13220.2	16022.5	64877.5	20974	9646.5	17879.8	65203	52587.5	53383.2	1336
M49730008	59356.5	45797	20616.5	44340.5	56624	14989.8	12786.5	53700.5	12049.8	8343	16930	65362	42862.5	47048.8	34374.5
Pa08681369	6012.5	3227	4261.5	3986.25	4983.75	490.25	4485.25	9827	846.5	72	705.75	3842.5	1415	8145.75	46857
Pa08682068	13605.8	5533.75	8358.75	8377.75	9537.25	2214	5046.5	11239	2286.75	1894	3187	7937.5	5009	14072	58599.2
Pa25164264	11050.2	4539	8205.75	9491.25	8180.5	1101.75	6092.5	9916.5	1843	1774	2626.5	7694.5	3977	13215.5	4469.25
pFCM1Amp	5158.25	264.5	2083.75	26442	1846	0.01	107.75	1170.75	5290.75	2556	7739.25	21937.8	9385	14196.5	4410
pRSB10101Tc	64645.5	65328.8	52855.2	64209	64880	22453.8	17186.2	62659	40090.8	22306.2	31836	65279.5	65352	42127	61673.5
pRSB10119Sm	62522	42354.2	34738	64294.5	57853.5	10673.5	22125.5	32409.2	11953.8	11157	20864.5	47909.2	27993.5	38546.2	1799.5
pRSB10120Tp	30185.8	21512.5	17131.5	26995.5	20665.2	4275.75	12778	26599.8	5184.5	4287.5	8825.75	25024.5	9566	25692.5	14
Rf71090088	4045	492.75	3582.5	3191	2102.5	36.75	4292.25	4186	11.5	19	481	1247.5	542.25	4773.75	4129.75
Sa779501705	23810.2	5090.25	10838.8	12651	9161.5	1358	0.01	0.01	1121	2104.5	4401.5	6200.5	3445.25	0.01	17622.8
Sb76130028	51680	31544.5	34641	63068.2	60472	10013	15887.5	25016	9486.5	12915.2	18351	44680.2	30916.5	28123.5	17774
Sb76130043	55958.8	46233.5	31394	63465.2	59951.2	9319	11694	18858.5	12274.8	13798	18017	54817	38419.8	24141.8	175.5
Sb76130072	47774	32260.5	33884.2	64590.5	57611.2	9055.25	14345.5	30093.5	11396.5	12001.5	17643.2	43724	37750	30907.5	2119.25
Sb76130362	36670.8	19320.2	27142	37826	33565.8	6133.5	16044	31842.8	7295.5	7447	14453.5	29710	16739.8	38673	14798
Sb76130363	52260.2	34592.8	34336	55335.5	45720.8	8458.25	20498	38450.8	9194.75	9951	19265.8	39774.5	23141.5	42592	11949
Sb76130393	63207.8	55837.8	32825.8	63908.5	64489.5	10823.2	6622.25	7155	9989	12244.8	17933.2	49755.5	35309	9365.5	11810.8
Sb76130435	15031.5	8172.25	11124.8	20598.8	13126.8	1574.5	6847.25	17548.8	3739	3164.25	4783	14936.8	7466.75	16738.5	6382.5
Sb76130707	54083.5	37498.2	38007.2	63949.8	54201	8579.5	15225	28825.5	10496.5	11753.8	18881	40091.8	30836	30566.8	273.5
Sb76131010	52901.5	46372.5	30832.8	64079.8	56958.2	7938.25	14249	16652	7853	10383.2	14295.8	43742	24925.2	24376.8	13807.5
Sb76131475	46329.2	30178	31333	64418.5	57701.5	5947.5	10801	22341.2	9255.5	12175.8	14677.2	47573	38549.5	23303	3133.25
Sb76131489	36588.2	14825.8	22083.8	31662.5	30749	6026.75	18173	28994.2	5503.5	7144	11931.5	27769.5	14422.2	41344	9295.25
Sb76131600	34878	29262.8	26918.8	45860.2	39523.8	7494.25	22425.2	36532	9716.25	9816.25	16925.8	43013.2	21067	37941.2	6965.5
Sb76131646	64919.5	59914.5	61708.8	64537.5	65213	20250.5	15765.8	19773.2	17806	21063	39038	65172.2	54132	22991	262.5
Sb76131650	49713.2	30805.5	37974.2	64278.8	61393	9712.25	17629.2	32910	9352.25	13408	21073.2	55133.5	36737.8	35747	6163.5
Sb76131996	56781.5	30289.2	35888.8	51326.2	49671.5	8261.75	24370.5	40303	10283.5	10288.2	19645.8	40111.5	27245.8	43359	11929
Sb76133038	42379.5	31300.8	32112	64738	52191.5	6080.25	18964.8	32794	9146.5	14210.2	16849.2	44051	33663.2	33110	7908.5
Sb76133137	64909	34755.8	41765.2	54620	46014.8	8818	12383	22741.8	6605.5	7714.5	13618.5	43000.2	28956	24550.5	9174.5
Sb76133500	41526.8	30318.2	24380.5	31189	37155.5	7936	11674.8	18650.8	6280.25	7057	10948.8	36600	21043	22832	5633
Sb76133549	63427.5	43177	21525	44102.2	50028	8430.25	3082.75	6058.25	5620.5	5660	10947	27924.5	19974	8957.5	13492.8
Sb76134306	39654	30715.5	27976	41601.5	41862.5	6172.5	14333	24371.2	8887	7611.5	15905.2	25299.5	17912.5	22137.8	12394.8
Sd76062233	40406	34835.8	21440	39880.8	33676	6013.5	9734.75	19746.2	6444	5733	11807.8	22941.5	14373.2	17955.8	25288.2
Sd76063443	64406.5	44068.5	57168	64529.2	64881	17801.8	6898.25	14055	12343.5	11582.8	21352	64387.5	49494.5	17993.8	8441
Sd76063559	10357	4988.5	6414.5	5427	4528.5	246	1140.75	4120	2278.75	251.5	596.75	6882	1353.5	2270.75	7118.5
Sd76064394	55195.8	38889.5	24290	44705.5	42896.5	7498.75	5876	11420	6339.25	5953	11099.2	34190	19133	14360.5	14945.8
Sd76064442	63202.5	35509	35231.5	58770.5	62031	9949.5	9731.5	15523.2	7763.25	10618.8	16826	35373.8	24216	22376	3314.75
Sd7607P013	8499.25	401.5	4522	5443	2470.25	0.01	51	672	29.75	19	174.5	1237.75	45.5	0.01	5731
Sd7607P164	7070	289.25	5456	2998.75	1821	0.01	0.01	415.75	9	18	121.25	1323.5	0.5	36	16322.8
Sd7607P175	12134.5	852.75	7832.25	5892.25	3129.75	1	26.5	525	16	259	577.75	2151.25	475	981.75	11024
Sd7607P177	8599.5	1266.5	9049.75	6424.75	3368.25	0.01	34.5	787.25	191.5	229.5	595.5	1522.5	342	1126.5	12053.2
Sd7607P183	8743.25	386.75	3490	3598.25	2752	1.5	0.01	228.25	1.5	18	173.5	1870.5	42	47.75	20177.5
Sd7607P184	8273	710.5	7174.5	7411.75	3944	0.01	128.75	525	86.25	5.5	297	1668.75	183.5	471	5030
Sd7607P191	6529.25	100.5	5903	4711.75	2354	0.01	0.01	0.01	22	7	3.25	1258.5	125.5	147.75	4056.75
Sd7607P192	5155.25	45	5703.5	3238	1801.25	0.01	168.25	61.75	3.5	2	112.25	435.75	126.25	0.01	12161.2
Se31980994	27641.8	15383.8	18095	24378	28187.8	4951	9155.75	15964.8	4876.5	4206.75	8338.25	16195.5	10868.5	14176.5	12722.5
Se46311440	11552	6202.75	4219.25	8733.25	7640	892.75	3514.5	13557	2576	1209	2271.5	8157	2174.75	10025.2	17189.8
Se69050088	14364.5	10499.2	8321	12357.2	10451.2	786.5	4982.5	15890	4049.5	2349.5	4275.25	14801.5	5607.5	13436.5	3140
Sf47410934	32440	14305.5	21288	35327.2	40023	10985.8	10356	22862.2	5823.5	9000	11147	36965.2	18990.5	29076.2	14794.5
Sf47411613	5773	1780.25	4448.75	4427.75	2554.5	293	1356	3874.5	926.5	21	661	4778.5	1306	4284.5	15064.2
Sf43370722	37923.5	34331	26385	46468.2	39051.2	8164.5	13497.2	21433	8600.25	10493	17012.5	42168.8	22324	27608	11761.5
Sf47411106	27571.8	16912.2	20600	35962	29509.5	3737.75	12075.2	28337.8	7086	7792.5	11099.5	31290.5	17078	29818.8	5732.5
Sf47411108	13560	7763	11842.5	10705	12035.2	2551.75	7360	16503.5	2792	2918.25	4444	13838.5	5162	14852	4206
Sf47411964	28839.5	23346.2	26833.5	60544	40696.2	4231	11276.2	25489	8096.25	9239	14484	37628	23291.5	24962.2	736.25
Sf47412119	62866.2	50847	44003.2	65072	65131.5	15366.8	13483.8	29060	15252	19813.2	26961.2	63151	39383	30780.5	9788.25
Sf47413303	64810.5	65356.5	59028.2	64455.5	64930	12312	18559	20639.5	11837.2	16379.8	29125.2	60919.2	37930.2	19984	9062
Ss7384S0468	49288.8	46091	30303.5	59452.8	64370	10404.8	9110.5	20328.5	10202.8	8912.25	19974	65113	32630.2	22826.2	2527.75
Ss7384S0523	53693.5	25510.5	28372.5	51782	49070	7038	3157	10883	7495.75	7305.25	12164.5	46773.2	20683.5	12530.8	15570
Ss7384S0525	52115	20602.5	24689.2	48655	41589	10826	16579.2	36138	8001.5	9968	13886	28366.5	23324	35517	10869
Ss7384S1994	34032.5	17728	19816	51170.8	36525	6744	5552	20732	3644	8883.5	8825.5	31674.2	23919.8	18420.8	13751.2
Ss7384S2519	36236.2	16594.8	17127.5	49823.5	41778	6182.75	5893	14787.5	4482.75	7820	8505.75	33931.8	21709.5	18713	8648.5
Ss7384S2665	28680	27791.2	24018	38561.2	34896.8	7394	12857.2	35606.2	6189	9854.5	8175.5	36681.8	16515.8	30299.5	1270.5
Ss7384S3527	53482.8	28284	34559.5	64384	50182.2	12131	5817	22342.8	9938.5	13601.5	13671	36108.5	33490.5	17583.2	8315
Ss7385S089	5470	174.5	5676.5	4003.75	1962	0.01	9.5	0.01	18.5	272.5	273.5	768.5	19.75	0.01	12213
Ss7385S090	5035.5	9	3440.5	3378	1428	0.01	18.75	99.75	25	13	17	1101.5	235	0.01	10668.2
Vc25050327	29008	14211	16241.8	29744.2	27937	5324	8332.25	14025.5	6527	5793.5	8544	27176.5	14287	17238.8	8418.25
Vc25052577	17120	6951.25	12110	8563.5	10209	1954.5	5582	12981	2866.5	2059	4940.5	8922.25	4699.75	12189	3138.5
Vc25052592	42426	16930	27425.8	41458.5	30054.2	6449.5	10433	21922.5	6459	7288	12587.5	24774.5	14490.8	23669	12179
Vf68401184	6426	2442.75	4378.25	4935	5291	702.25	4169.75	6834.25	463.75	835.5	1971.25	3552	1277.5	11359.5	18730
Vf68410379	7330	767.5	5354.25	3827.5	2647.75	21.5	1903.75	4724.75	208	75.5	859	2284.25	732	2659.5	19498.2
Vf68410590	2720	39.25	1926	2005.5	1238.25	5	1932	4658.25	7.5	11.25	2.5	893	8	6222.5	3854.25
Yp581604	65251.8	65335	65103.2	65049	65159.2	57079.5	23496.5	65149.8	20576	25093	42225	65233	39774.5	59505.5	1187
Yp58100052	29441.2	17969.2	14936.2	19376.5	19598	5126	16215.2	27041	5510	5440	9371.75	21504.2	10317.2	30498.8	1934
Yp58100200	41007.5	30555.8	26358.8	59449.5	38358	7249.5	9993.75	9929	8573	7881	14279.5	35567.5	21226.8	14245	849.5
Yp58100206	56376.8	40973	37850	64557.2	60460.2	9745	11521.2	17323.5	8362.75	10507.8	17099.5	44728	34069.5	20992	1245.25
Yp58100214	10532	6770.5	7051	8100	6515.25	1270	8677	20150	2031	1378	2495.25	9601.5	4883.75	17245	1976.25
Yp58100233	5599	3756.75	2988.5	5597	3132.5	36	905.75	6066.5	555	140.5	127	4927.5	995	3647.25	15349
Yp61552345	8308.5	7178.75	6442.5	5146	4390.25	1092	5714.5	16140	2390.5	918.25	1958	7386	2199.25	13566.5	2586.25

## Sheet: GACK
NAME	FUNCTION	BLAST	DE0115	DE0477	DE0685	DE0891	DE1150	DE1198	DE1256	DE0611	EG0204	EG0373	EG0395	EG0430	EG1007	EG1008	EG1009
Yp58100206	30S ribosomal protein S10	1	1	1	1	1	1	1	1	1	1	1	1	1	1	1	1
Ec44314075	50S ribosomal protein L14	1	1	1	1	1	1	1	1	1	1	1	1	1	1	1	1
Ec44313942	50S ribosomal protein L27	1	1	1	1	1	1	1	1	1	1	1	1	1	1	1	1
Ec44314943	50S ribosomal protein L7/L12	1	1	1	1	1	1	1	1	1	1	1	1	1	1	1	1
Sb76130362	acridine efflux pump	1	1	1	1	1	1	1	1	1	1	1	1	1	1	1	1
Sb76130363	acridine efflux pump	1	1	1	1	1	1	1	1	1	1	1	1	1	1	1	1
Ec79460490	acriflavine resistance protein A precursor	1	1	1	1	1	1	1	1	1	1	1	1	1	1	1	1
pRSB10119Sm	aminoglycoside-3'-adenylyltransferase resistance against streptomycin + spectinomycin	1	1	1	1	1	1	1	1	1	1	1	1	1	1	1	1
Ec44314301	Arsenate reductase	1	1	1	1	1	1	1	1	1	1	1	1	1	1	1	1
Sb76133500	arsenical pump membrane protein	1	1	1	1	1	1	1	1	1	1	1	1	1	1	1	1
Sf47413303	bacitracin resistance protein BacA	1	1	1	1	1	1	1	1	1	1	1	1	1	1	1	1
Sb76134306	beta-lactamase	1	1	1	1	1	1	1	1	1	1	1	1	1	1	1	1
blaampC	blaampC	1	1	1	1	1	1	1	1	1	1	1	1	1	1	1	1
Sb76130028	control of stringent response; involved in penicillin tolerance; Code: IM; COG: COG0761	1	1	1	1	1	1	1	1	1	1	1	1	1	1	1	1
Ec79464734	divalent cation tolerance protein	1	1	1	1	1	1	1	1	1	1	1	1	1	1	1	1
Sd76064442	divalent cation tolerance protein	1	1	1	1	1	1	1	1	1	1	1	1	1	1	1	1
Ss7384S0468	fosmidomycin resistance protein	1	1	1	1	1	1	1	1	1	1	1	1	1	1	1	1
Ec79460018	gef membrane toxin	1	1	1	1	1	1	1	1	1	1	1	1	1	1	1	1
Sf47410934	invasion plasmid antigen	1	1	1	1	1	1	1	1	1	1	1	1	1	1	1	1
Sf43370722	invasion plasmid antigen	1	1	1	1	1	1	1	1	1	1	1	1	1	1	1	1
Sf47412119	invasion plasmid antigen	1	1	1	1	1	1	1	1	1	1	1	1	1	1	1	1
lacZ	LacZ	1	1	1	1	1	1	1	1	1	1	1	1	1	1	1	1
Ss7384S1994	methylviologen resistance	1	1	1	1	1	1	1	1	1	1	1	1	1	1	1	1
Ec44314597	Multidrug resistance protein D	1	1	1	1	1	1	1	1	1	1	1	1	1	1	1	1
Ec26953246	multidrug resistance protein Y	1	1	1	1	1	1	1	1	1	1	1	1	1	1	1	1
Sb76131650	multiple antibiotic resistance protein	1	1	1	1	1	1	1	1	1	1	1	1	1	1	1	1
Ec44311954	Multiple antibiotic resistance protein marB	1	1	1	1	1	1	1	1	1	1	1	1	1	1	1	1
Sb76130043	organic solvent tolerance	1	1	1	1	1	1	1	1	1	1	1	1	1	1	1	1
Ec44310067	Organic solvent tolerance protein precursor	1	1	1	1	1	1	1	1	1	1	1	1	1	1	1	1
Ec26953385	penicillin binding protein 1C	1	1	1	1	1	1	1	1	1	1	1	1	1	1	1	1
Sd76062233	penicillin binding protein 6b	1	1	1	1	1	1	1	1	1	1	1	1	1	1	1	1
Sb76130072	penicillin-binding protein 3	1	1	1	1	1	1	1	1	1	1	1	1	1	1	1	1
Sb76131010	penicillin-binding protein 7	1	1	1	1	1	1	1	1	1	1	1	1	1	1	1	1
Ss7384S3527	peptidoglycan synthetase penicillin-binding protein 1A	1	1	1	1	1	1	1	1	1	1	1	1	1	1	1	1
Ec26952567	putative adhesin	1	1	1	1	1	1	1	1	1	1	1	1	1	1	1	1
Ec44314424	Putative adhesin	1	1	1	1	1	1	1	1	1	1	1	1	1	1	1	1
Ss7384S2519	putative beta-lactamase	1	1	1	1	1	1	1	1	1	1	1	1	1	1	1	1
Ss7384S2665	putative enterotoxin	1	1	1	1	1	1	1	1	1	1	1	1	1	1	1	1
Ec26550250	putative macrophage toxin	1	1	1	1	1	1	1	1	1	1	1	1	1	1	1	1
Sb76130393	putative metal resistance protein	1	1	1	1	1	1	1	1	1	1	1	1	1	1	1	1
Sb76133549	putative resistance protein	1	1	1	1	1	1	1	1	1	1	1	1	1	1	1	1
Ss7384S0523	putative resistance protein	1	1	1	1	1	1	1	1	1	1	1	1	1	1	1	1
Ss7384S0525	putative resistance protein	1	1	1	1	1	1	1	1	1	1	1	1	1	1	1	1
Sb76131646	putative resistance/regulatory protein	1	1	1	1	1	1	1	1	1	1	1	1	1	1	1	1
Ec09130817	putative toxin	1	1	1	1	1	1	1	1	1	1	1	1	1	1	1	1
Sb76130707	putative toxin	1	1	1	1	1	1	1	1	1	1	1	1	1	1	1	1
Ec44315235	Putative toxin of osmotically regulated toxin-antitoxin system	1	1	1	1	1	1	1	1	1	1	1	1	1	1	1	1
Ec26951446	putative virulence factor	1	1	1	1	1	1	1	1	1	1	1	1	1	1	1	1
Ec26951447	putative virulence factor	1	1	1	1	1	1	1	1	1	1	1	1	1	1	1	1
M252520	streptomycin 3''-adenyltransferase	1	1	1	1	1	1	1	1	1	1	1	1	1	1	1	1
Ec26952034	tellurite resistance	1	1	1	1	1	1	1	1	1	1	1	1	1	1	1	1
Ec44311854	Tellurite resistance protein tehB	1	1	1	1	1	1	1	1	1	1	1	1	1	1	1	1
Sf47411106	Curli production assembly/transport component CsgE precursor	1	1	1	1	1	1	0	1	1	1	1	1	1	1	1	1
Sf47411964	Iron transport protein	1	1	1	1	1	1	0	1	1	1	1	1	1	1	1	1
Sb76131475	superoxide dismutase, iron	1	1	1	1	1	1	0	1	1	1	1	1	1	1	1	1
Ec26953332	aminoglycoside efflux pump	0.98	0	0	1	0	0	0	0	1	0	0	0	0	0	0	0
Yp58100052	50S ribosomal protein L33	0.98	1	1	1	1	1	1	1	1	1	1	1	1	1	1	1
Ec26950515	acridine efflux pump	0.98	1	1	1	1	1	1	1	1	1	1	1	1	1	1	1
Sd76064394	beta-lactamase	0.98	1	1	1	1	1	1	1	1	1	1	1	1	1	1	1
Se31980994	killing factor KicB	0.98	1	1	1	1	1	1	1	1	1	1	1	1	1	1	1
Ec79460884	macrolide-specific ABC-type efflux carrier	0.98	1	1	1	1	1	1	1	1	1	1	1	1	1	1	1
Sf47411108	minor curlin subunit precursor	0.98	1	1	1	1	1	1	1	1	1	1	1	1	1	1	1
Ec44312904	Multidrug resistance protein K	0.98	1	1	1	1	1	1	1	1	1	1	1	1	1	1	1
Ec26953547	multidrug resistance secretion protein	0.98	1	1	1	1	1	1	1	1	1	1	1	1	1	1	1
Ec44310565	Multidrug resistance-like ATP-binding protein mdlA	0.98	1	1	1	1	1	1	1	1	1	1	1	1	1	1	1
Ec44311953	Multiple antibiotic resistance protein marA	0.98	1	1	1	1	1	1	1	1	1	1	1	1	1	1	1
Ec44311951	Multiple antibiotic resistance protein marC	0.98	1	1	1	1	1	1	1	1	1	1	1	1	1	1	1
Ec44311952	Multiple antibiotic resistance protein marR	0.98	1	1	1	1	1	1	1	1	1	1	1	1	1	1	1
Sb76133137	penicillin binding protein 3	0.98	1	1	1	1	1	1	1	1	1	1	1	1	1	1	1
Ec79460164	penicillin-binding protein 1B	0.98	1	1	1	1	1	1	1	1	1	1	1	1	1	1	1
Ec79463817	periplasmic zinc resistance-associated protein precursor	0.98	1	1	1	1	1	1	1	1	1	1	1	1	1	1	1
Ec26953687	putative invasion protein	0.98	1	1	1	1	1	1	1	1	1	1	1	1	1	1	1
Ec79460574	putative resistance protein	0.98	1	1	1	1	1	1	1	1	1	1	1	1	1	1	1
Sb76131600	putative resistance protein	0.98	1	1	1	1	1	1	1	1	1	1	1	1	1	1	1
Vc25050327	ribosomal protein L7/L12	0.98	1	1	1	1	1	1	1	1	1	1	1	1	1	1	1
Vc25052592	ribosomal protein S19	0.98	1	1	1	1	1	1	1	1	1	1	1	1	1	1	1
Sb76131489	superoxide dismutase precursor (Cu-Zn)	0.98	1	1	1	1	1	1	1	1	1	1	1	1	1	1	1
Ec26952052	putative resistance protein	0.98	1	1	1	1	1	0	1	1	1	1	1	1	1	1	1
Sb76133038	putative resistance protein	0.98	1	1	1	1	1	0	1	1	1	1	1	1	1	1	1
Ec44310480	Penicillin-binding protein ampH	0.98	1	0	1	0	0	0	1	1	1	0	1	0	0	1	1
Sb76131996	putative virulence factor	0.98	1	1	0	1	1	1	0	0	1	1	1	1	1	0	1
Se46311440	multiple antibiotic resistance protein MarA	0.96	1	1	1	0	1	0	1	1	1	0	0	1	0	1	0
Ec44313619	Aecreted auto transpoter toxin	0.96	1	1	1	1	1	1	1	1	1	1	1	1	1	1	1
Ec44312057	Multidrug resistance protein norM	0.96	1	1	1	1	1	1	1	1	1	1	1	1	1	1	1
Ec44310566	Multidrug resistance-like ATP-binding protein mdlB	0.96	1	1	1	1	1	1	1	1	1	1	1	1	1	1	1
Ec26953147	polymyxin resistance protein B	0.96	1	1	1	1	1	1	1	1	1	1	1	1	1	1	1
Ec26552888	putative resistance protein	0.96	1	1	1	1	1	1	1	1	1	1	1	1	1	1	1
Ec79460526	putative metal resistance protein	0.94	1	1	1	1	0	0	0	1	1	0	0	1	0	1	0
Yp58100200	30S ribosomal protein S7	0.94	1	1	1	1	1	1	1	1	1	1	1	1	1	1	1
Ec26553695	putative beta-lactamase	0.94	1	1	1	1	1	1	1	1	1	1	1	1	1	1	1
Ec79463341	putative resistance protein	0.94	1	1	1	1	1	1	1	1	1	1	1	1	1	1	1
Ec26950894	putative toxin	0.94	1	1	1	1	1	1	1	1	1	1	1	1	1	1	1
Bp63503218	30S ribosomal protein S12	0.92	0	1	1	0	0	0	1	1	0	0	0	0	0	1	0
Ec79464087	putative resistance protein	0.92	1	1	1	1	1	1	1	1	1	1	1	1	1	1	1
Sf47411613	catalase hydroperoxidase HPII(III)	0.92	0	0	1	0	0	0	0	0	0	0	0	0	0	0	0
Hi09070800	ribosomal protein S11 - Genus	0.92	0	1	1	0	0	0	0	1	1	0	0	1	0	1	0
Yp58100233	50S ribosomal protein L17	0.9	0	0	1	0	0	0	0	1	0	0	0	0	0	0	0
Yp58100052	50S ribosomal protein L33	0.9	1	1	1	1	1	1	1	1	1	1	1	1	1	1	1
Ec26953548	multidrug resistance membrane translocase	0.9	1	1	1	1	1	1	1	1	1	1	1	1	1	1	1
Yp61552345	multiple antibiotic resistance protein	0.9	0	1	1	0	0	0	1	1	1	0	0	1	0	1	0
Sb76130435	putative resistance protein	0.9	1	1	1	1	1	0	1	1	1	1	1	1	1	1	1
Vc25052577	ribosomal protein L15	0.9	1	1	1	0	1	1	1	1	1	1	1	1	1	1	1
Hi09070914	translation elongation factor Ts	0.9	0	0	0	0	0	0	0	0	0	0	0	0	0	0	0
Yp58100214	50S ribosomal protein L16	0.9	1	1	1	0	0	0	1	1	1	1	1	1	1	1	0
pFCM1Amp	Ampicillin	0.88	0	0	0	1	0	0	0	0	1	1	1	1	1	1	1
Ec09130543	methylviologen resistance	0.86	1	1	1	1	1	1	1	1	1	1	1	1	1	1	1
Sd76063559	arsenate reductase	0.86	1	1	1	0	0	0	0	0	1	0	0	1	0	0	0
Rf71090088	Type IV secretion/conjugal transfer ATPase, VirB4 family	0.86	0	0	1	0	0	0	1	0	0	0	0	0	0	1	0
Se69050088	Organic solvent tolerance protein	0.86	1	1	1	1	1	0	1	1	1	1	1	1	1	1	1
Cv50850766	probable multidrug resistance protein	0.84	0	1	1	0	0	0	0	1	1	0	0	1	0	1	0
Ba693210068	channel protein, hemolysin III family	0.64	1	1	1	1	0	0	1	1	1	0	0	1	0	1	1
Ec26953074	bicyclomycin resistance protein	0	1	1	1	1	1	1	1	1	1	1	1	1	1	1	1
pRSB10120Tp	dihydrofolate reductase type 1, resistance against trimethoprim	0	1	1	1	1	1	1	1	1	1	1	1	1	1	1	1
Ec44310599	Fosmidomycin resistance protein	0	1	1	1	1	1	1	1	1	1	1	1	1	1	1	1
Yp581604	hypothetical protein	0	1	1	1	1	1	1	1	1	1	1	1	1	1	1	1
Ec44310927	Multidrug translocase mdfA	0	1	1	1	1	1	1	1	1	1	1	1	1	1	1	1
Sd76063443	N-terminal fragment of integral transmembrane protein involved with acridine resistance	0	1	1	1	1	1	1	1	1	1	1	1	1	1	1	1
Ec79463778	probable general secretion pathway protein A	0	1	1	1	1	1	1	1	1	1	1	1	1	1	1	1
M252519	streptothricin acetyltransferase	0	1	1	1	1	1	1	1	1	1	1	1	1	1	1	1
pRSB10101Tc	tetracycline efflux protein	0	1	1	1	1	1	1	1	1	1	1	1	1	1	1	1
Ec79461813	putative beta-lactam resistance protein	0	1	1	1	1	1	0	1	1	1	1	1	1	1	1	1
Pa08682068	daunorubicin resistance ATP-binding protein (drrA-2)	0	1	1	1	0	1	1	1	1	1	1	1	1	1	1	1
Pa25164264	30S ribosomal protein S10	0	1	0	1	1	1	0	1	1	1	1	1	1	1	1	0
Ec26953121	putative antibiotic resistance protein	0	0	1	1	0	0	0	1	1	1	0	0	1	0	1	1
Cg34500232	ABC-type multidrug/protein/lipid transport system, ATPase component	0	1	0	0	0	1	0	1	0	1	0	1	0	0	1	0
Ec26951677	hemolysin E	0	1	1	1	0	0	0	1	1	1	0	0	1	0	1	0
Sa779501705	enterotoxin family protein	0	1	1	0	1	1	0	0	0	0	1	1	0	0	0	0
Vf68401184	acriflavin resistance plasma membrane protein	0	0	0	1	0	0	0	1	1	0	0	0	0	0	1	0
Cb29711967	drug resistance transporter, Bcr/CflA family	0	0	0	1	0	0	0	1	1	0	0	0	0	0	1	0
Pa08681369	TETRACENOMYCIN POLYKETIDE SYNTHESIS PROTEIN related	0	0	0	1	0	0	0	1	1	0	0	0	0	0	1	0
Bt76500837	type III secretion system protein BsaX	0	0	0	1	0	0	0	1	1	0	0	0	0	0	1	0
Vf68410379	fusaric acid resistance protein fusE	0	0	0	1	0	0	0	0	1	0	0	0	0	0	0	0
Vf68410590	daunorubicin resistance transmembrane protein	0	0	0	1	0	0	0	0	1	0	0	0	0	0	1	0
Ec79463363	polysialic acid capsule synthesis protein KpsE	0	0	0	1	0	0	0	1	1	0	0	0	0	0	0	0
M32920055	tetA	0	0	0	0	0	0	0	0	1	1	0	0	0	0	0	0
M34860008	TEM beta-lactamase	0	0	0	0	1	0	0	0	0	1	1	1	1	0	1	1
M4464005	ES-beta-lactamase	0	0	0	0	0	0	0	0	0	1	0	1	1	0	1	1
Sd7607P175	pSs_046, component of the Mxi-Spa secretion machinery	1	1	0	0	0	0	0	0	0	0	0	0	0	0	0	0
Sd7607P191	pSs_046, component of the Mxi-Spa secretion machinery	1	0	0	0	0	0	0	0	0	0	0	0	0	0	0	0
Sd7607P192	pSs_046, component of the Mxi-Spa secretion machinery	1	0	0	0	0	0	0	0	0	0	0	0	0	0	0	0
Sd7607P177	pSs_046, lipoprotein, component of the Mxi-Spa secretion machinery	1	0	0	0	0	0	0	0	0	0	0	0	0	0	0	0
Sd7607P013	pSs_046, mouse killing factor	1	0	0	0	0	0	0	0	0	0	0	0	0	0	0	0
Sd7607P183	pSs_046, outermembrane protein of the secretin family, component of the Mxi-Spa secretion machinery	1	0	0	0	0	0	0	0	0	0	0	0	0	0	0	0
M2698S0030	pSs_046, putative enterotoxin, fragment	1	0	0	0	0	0	0	0	0	0	0	0	0	0	0	0
Sd7607P184	pSs_046, secreted by and putative component of the Mxi-Spa secretion machinery, similar to YopN (secreted by the type III secretion machinery of Yersinia enterocoltica)	1	0	0	0	0	0	0	0	0	0	0	0	0	0	0	0
Sd7607P164	pSs_046, secreted by the Mxi-Spa machinery, required for entry of bacteria into epithelial cells	1	0	0	0	0	0	0	0	0	0	0	0	0	0	0	0
Ss7385S089	pSs_046, secreted by the Mxi-Spa secretion machinery; required for entry into epithelial cells	1	0	0	0	0	0	0	0	0	0	0	0	0	0	0	0
Ss7385S090	pSs_046, secreted by the Mxi-Spa secretion machinery; required for entry into epithelial cells	1	0	0	0	0	0	0	0	0	0	0	0	0	0	0	0
M49390032	pKKTET7, streptomycin phosphotransferase	0	1	1	1	1	1	1	1	1	1	1	1	1	1	1	1
M34300083	pKKTET7, streptomycin resistance protein	0	1	1	1	1	1	1	1	1	1	1	1	1	1	1	1
M49730008	pKKTET7, sulfonamide-resistant dihydropteroate synthase	0	1	1	1	1	1	1	1	1	1	1	1	1	1	1	1
M48400054	pKKTET7, tetracycline efflux protein	0	1	1	1	1	1	1	1	1	1	1	1	1	1	1	1
pRSB10101Tc	pKKTET7, tetracycline efflux protein	0	1	1	1	1	1	1	1	1	1	1	1	1	1	1	1
